# Supplementary material for: Differential Expression of ARG1 and MRC2 in Retinal Müller Glial Cells During Autoimmune Uveitis
Source: Biomolecules. 2025 Feb 14;15(2):288. doi: 10.3390/biom15020288 (PMC11853277; doi:10.3390/biom15020288)
Supplement: Supplementary file 1 [file biomolecules-15-00288-s001.zip]

Archive with 3 entries (3 files):
- Figure S1_Fleischer_et_al_biomolecules3403378.pdf
- Table S1_Fleischer_et_al_biomolecules3403378.xlsx
- Table S2_Fleischer_et_al_biomolecules3403378.xlsx
