# Supplementary material for: Differential Expression of ARG1 and MRC2 in Retinal Müller Glial Cells During Autoimmune Uveitis
Source: Biomolecules. 2025 Feb 14;15(2):288. doi: 10.3390/biom15020288 (PMC11853277; doi:10.3390/biom15020288)
Supplement: Supplementary file 1 [file biomolecules-15-00288-s001.zip › Table S1_Fleischer_et_al_biomolecules3403378.xlsx]

## Sheet: RMG_ERUvsCtr_Lysates_Analysis
Table S1: Quantified protein identifications from the equine RMG proteome by mass spectrometry analysis ERU vs. healthy controls, with 5% false discovery rate (FDR) (Q-Exactive HF-X mass spectrometer coupled online to an Ultimate 3000 nano-RSLC; Proteome Discoverer 2.5). A: FDR confidence, B: Protein accession numbers as listed in Ensembl horse database (http://www.ensembl.org), C Description D G…
A: Protein FDR Confidence Combined	B: Accession	C: Description	D: Gene Symbol	E:Abundance Ratio ERU/control	G: Abundance Ratio Adj P-Value ERU/control	H: Number of Unique Peptides
High	ENSECAP00000005477	A3F2 EntrezGene|Equus caballus apolipoprotein B mRNA editing enzyme, catalytic polypeptide 3F-like (A3F2), mRNA. [Source:RefSeq mRNA;Acc:NM_001163682]|28|ENSECAG00000007480|ENSECAT00000007492	A3F2	100	7.4294e-17	2
High	ENSECAP00000022855	ANAPC1 HGNC Symbol|anaphase promoting complex subunit 1 [Source:HGNC Symbol;Acc:19988]|15|ENSECAG00000007006|ENSECAT00000029135	ANAPC1	100	7.4294e-17	2
High	ENSECAP00000019872	ATP5S HGNC Symbol|ATP synthase, H+ transporting, mitochondrial Fo complex, subunit s (factor B) [Source:HGNC Symbol;Acc:18799]|1|ENSECAG00000022429|ENSECAT00000023948	ATP5S	100	7.4294e-17	2
High	ENSECAP00000022523	C19orf66 HGNC Symbol|chromosome 19 open reading frame 66 [Source:HGNC Symbol;Acc:25649]|7|ENSECAG00000024957|ENSECAT00000026938	C19orf66	100	7.4294e-17	2
High	ENSECAP00000009950	CIRH1A HGNC Symbol|cirrhosis, autosomal recessive 1A (cirhin) [Source:HGNC Symbol;Acc:1983]|3|ENSECAG00000011830|ENSECAT00000012596	CIRH1A	100	7.4294e-17	2
High	ENSECAP00000013853	DCAF7 HGNC Symbol|DDB1 and CUL4 associated factor 7 [Source:HGNC Symbol;Acc:30915]|11|ENSECAG00000016097|ENSECAT00000017095	DCAF7	100	7.4294e-17	2
High	ENSECAP00000007483	HCCS UniProtKB Gene Name|Cytochrome c-type heme lyase-like protein; Uncharacterized protein [Source:UniProtKB/TrEMBL;Acc:F6YF82]|X|ENSECAG00000009436|ENSECAT00000009781	HCCS	100	7.4294e-17	2
High	ENSECAP00000009558	INTS1 HGNC Symbol|integrator complex subunit 1 [Source:HGNC Symbol;Acc:24555]|13|ENSECAG00000010792|ENSECAT00000012133	INTS1	100	7.4294e-17	2
High	ENSECAP00000017154	LRRC57 HGNC Symbol|leucine rich repeat containing 57 [Source:HGNC Symbol;Acc:26719]|1|ENSECAG00000019620|ENSECAT00000020864	LRRC57	100	7.4294e-17	2
High	ENSECAP00000011400	MFAP1 UniProtKB Gene Name|Microfibrillar-associated protein 1-like protein; Uncharacterized protein [Source:UniProtKB/TrEMBL;Acc:F7BNW9]|1|ENSECAG00000013485|ENSECAT00000014277	MFAP1	100	7.4294e-17	2
High	ENSECAP00000008082	MRPL17 HGNC Symbol|mitochondrial ribosomal protein L17 [Source:HGNC Symbol;Acc:14053]|7|ENSECAG00000010156|ENSECAT00000010472	MRPL17	100	7.4294e-17	2
High	ENSECAP00000012945	MRPS10 HGNC Symbol|mitochondrial ribosomal protein S10 [Source:HGNC Symbol;Acc:14502]|20|ENSECAG00000015274|ENSECAT00000016046	MRPS10	100	7.4294e-17	2
High	ENSECAP00000007085	N6AMT1 HGNC Symbol|N-6 adenine-specific DNA methyltransferase 1 (putative) [Source:HGNC Symbol;Acc:16021]|26|ENSECAG00000009080|ENSECAT00000009325	N6AMT1	100	7.4294e-17	2
High	ENSECAP00000017460	NFIX HGNC Symbol|nuclear factor I/X (CCAAT-binding transcription factor) [Source:HGNC Symbol;Acc:7788]|7|ENSECAG00000019690|ENSECAT00000021213	NFIX	100	7.4294e-17	2
High	ENSECAP00000013385	OXA1L HGNC Symbol|oxidase (cytochrome c) assembly 1-like [Source:HGNC Symbol;Acc:8526]|1|ENSECAG00000015615|ENSECAT00000016572	OXA1L	100	7.4294e-17	2
High	ENSECAP00000020261	RBM14 HGNC Symbol|RNA binding motif protein 14 [Source:HGNC Symbol;Acc:14219]|12|ENSECAG00000022859|ENSECAT00000024394	RBM14	100	7.4294e-17	2
High	ENSECAP00000019031	RFC3 HGNC Symbol|replication factor C (activator 1) 3, 38kDa [Source:HGNC Symbol;Acc:9971]|17|ENSECAG00000021614|ENSECAT00000023000	RFC3	100	7.4294e-17	2
High	ENSECAP00000022315	RFX5 HGNC Symbol|regulatory factor X, 5 (influences HLA class II expression) [Source:HGNC Symbol;Acc:9986]|5|ENSECAG00000024774|ENSECAT00000026716	RFX5	100	7.4294e-17	2
High	ENSECAP00000008704	RSF1 HGNC Symbol|remodeling and spacing factor 1 [Source:HGNC Symbol;Acc:18118]|7|ENSECAG00000010685|ENSECAT00000011169	RSF1	100	7.4294e-17	2
High	ENSECAP00000009324	SAA UniProtKB Gene Name|Equus caballus serum amyloid A1 (SAA1), mRNA. [Source:RefSeq mRNA;Acc:NM_001163892]|7|ENSECAG00000011404|ENSECAT00000011879	SAA	100	7.4294e-17	2
High	ENSECAP00000016839	SAFB2 HGNC Symbol|scaffold attachment factor B2 [Source:HGNC Symbol;Acc:21605]|7|ENSECAG00000018978|ENSECAT00000020511	SAFB2	100	7.4294e-17	2
High	ENSECAP00000015786	SREK1 HGNC Symbol|splicing regulatory glutamine/lysine-rich protein 1 [Source:HGNC Symbol;Acc:17882]|21|ENSECAG00000018080|ENSECAT00000019296	SREK1	100	7.4294e-17	2
High	ENSECAP00000007073	SRSF9 HGNC Symbol|serine/arginine-rich splicing factor 9 [Source:HGNC Symbol;Acc:10791]|8|ENSECAG00000009116|ENSECAT00000009312	SRSF9	100	7.4294e-17	2
High	ENSECAP00000022200	SUMO1 HGNC Symbol|small ubiquitin-like modifier 1 [Source:HGNC Symbol;Acc:12502]|18|ENSECAG00000024693|ENSECAT00000026595	SUMO1	100	7.4294e-17	2
High	ENSECAP00000018734	SURF6 HGNC Symbol|surfeit 6 [Source:HGNC Symbol;Acc:11478]|25|ENSECAG00000021229|ENSECAT00000022655	SURF6	100	7.4294e-17	2
High	ENSECAP00000016141	TRIM3 HGNC Symbol|tripartite motif containing 3 [Source:HGNC Symbol;Acc:10064]|7|ENSECAG00000018279|ENSECAT00000019702	TRIM3	100	7.4294e-17	2
High	ENSECAP00000008796	Uncharacterized protein [Source:UniProtKB/TrEMBL;Acc:F7DB76]|20|ENSECAG00000008977|ENSECAT00000011275	ENSECAP00000008796	100	7.4294e-17	2
High	ENSECAP00000006500	UTP18 HGNC Symbol|UTP18 small subunit (SSU) processome component homolog (yeast) [Source:HGNC Symbol;Acc:24274]|11|ENSECAG00000008260|ENSECAT00000008650	UTP18	100	7.4294e-17	2
High	ENSECAP00000005563	UTP20 HGNC Symbol|UTP20, small subunit (SSU) processome component, homolog (yeast) [Source:HGNC Symbol;Acc:17897]|28|ENSECAG00000006876|ENSECAT00000007586	UTP20	100	7.4294e-17	2
High	ENSECAP00000002035	WDR89 HGNC Symbol|WD repeat domain 89 [Source:HGNC Symbol;Acc:20489]|24|ENSECAG00000002936|ENSECAT00000002840	WDR89	100	7.4294e-17	2
High	ENSECAP00000020091	ACP6 HGNC Symbol|acid phosphatase 6, lysophosphatidic [Source:HGNC Symbol;Acc:29609]|5|ENSECAG00000022581|ENSECAT00000024195	ACP6	100	7.4294e-17	3
High	ENSECAP00000022121	AGO1 HGNC Symbol|argonaute RISC catalytic component 1 [Source:HGNC Symbol;Acc:3262]|2|ENSECAG00000024353|ENSECAT00000026509	AGO1	100	7.4294e-17	3
High	ENSECAP00000022949	ARVCF HGNC Symbol|armadillo repeat gene deleted in velocardiofacial syndrome [Source:HGNC Symbol;Acc:728]|Un0002|ENSECAG00000026951|ENSECAT00000028961	ARVCF	100	7.4294e-17	3
High	ENSECAP00000000151	BCS1L HGNC Symbol|BC1 (ubiquinol-cytochrome c reductase) synthesis-like [Source:HGNC Symbol;Acc:1020]|6|ENSECAG00000000224|ENSECAT00000000209	BCS1L	100	7.4294e-17	3
High	ENSECAP00000016773	CEBPZ HGNC Symbol|CCAAT/enhancer binding protein (C/EBP), zeta [Source:HGNC Symbol;Acc:24218]|15|ENSECAG00000018957|ENSECAT00000020438	CEBPZ	100	7.4294e-17	3
High	ENSECAP00000021298	CHD2 HGNC Symbol|chromodomain helicase DNA binding protein 2 [Source:HGNC Symbol;Acc:1917]|1|ENSECAG00000023567|ENSECAT00000025596	CHD2	100	7.4294e-17	3
High	ENSECAP00000016799	CHM HGNC Symbol|choroideremia (Rab escort protein 1) [Source:HGNC Symbol;Acc:1940]|X|ENSECAG00000019201|ENSECAT00000020467	CHM	100	7.4294e-17	3
High	ENSECAP00000019909	DRB UniProtKB Gene Name|Equus caballus MHC class II DR-beta chain (DRB), mRNA. [Source:RefSeq mRNA;Acc:NM_001142811]|20|ENSECAG00000022072|ENSECAT00000023992	DRB	100	7.4294e-17	3
High	ENSECAP00000007463	GLYR1 HGNC Symbol|glyoxylate reductase 1 homolog (Arabidopsis) [Source:HGNC Symbol;Acc:24434]|13|ENSECAG00000009093|ENSECAT00000009756	GLYR1	100	7.4294e-17	3
High	ENSECAP00000016068	GPD1L HGNC Symbol|glycerol-3-phosphate dehydrogenase 1-like [Source:HGNC Symbol;Acc:28956]|16|ENSECAG00000018150|ENSECAT00000019622	GPD1L	100	7.4294e-17	3
High	ENSECAP00000001950	HIST1H1A HGNC Symbol|histone cluster 1, H1a [Source:HGNC Symbol;Acc:4715]|20|ENSECAG00000002887|ENSECAT00000002727	HIST1H1A	100	7.4294e-17	3
High	ENSECAP00000018801	PXK HGNC Symbol|PX domain containing serine/threonine kinase [Source:HGNC Symbol;Acc:23326]|16|ENSECAG00000021069|ENSECAT00000022729	PXK	100	7.4294e-17	3
High	ENSECAP00000006166	RBM28 HGNC Symbol|RNA binding motif protein 28 [Source:HGNC Symbol;Acc:21863]|4|ENSECAG00000007745|ENSECAT00000008258	RBM28	100	7.4294e-17	3
High	ENSECAP00000022026	SPC25 UniProtKB Gene Name|Kinetochore protein Spc25-like protein; Uncharacterized protein [Source:UniProtKB/TrEMBL;Acc:F6SDF9]|18|ENSECAG00000024519|ENSECAT00000026408	SPC25	100	7.4294e-17	3
High	ENSECAP00000009036	YARS2 HGNC Symbol|tyrosyl-tRNA synthetase 2, mitochondrial [Source:HGNC Symbol;Acc:24249]|6|ENSECAG00000011140|ENSECAT00000011549	YARS2	100	7.4294e-17	3
High	ENSECAP00000017938	ZNF622 HGNC Symbol|zinc finger protein 622 [Source:HGNC Symbol;Acc:30958]|21|ENSECAG00000020350|ENSECAT00000021752	ZNF622	100	7.4294e-17	3
High	ENSECAP00000013721	CTCF HGNC Symbol|CCCTC-binding factor (zinc finger protein) [Source:HGNC Symbol;Acc:13723]|3|ENSECAG00000015924|ENSECAT00000016951	CTCF	100	7.4294e-17	4
High	ENSECAP00000020644	DDX50 HGNC Symbol|DEAD (Asp-Glu-Ala-Asp) box polypeptide 50 [Source:HGNC Symbol;Acc:17906]|1|ENSECAG00000023044|ENSECAT00000024827	DDX50	100	7.4294e-17	4
High	ENSECAP00000010541	HLA-DRA UniProtKB Gene Name|MHC class II antigen; Uncharacterized protein [Source:UniProtKB/TrEMBL;Acc:F6S981]|20|ENSECAG00000012660|ENSECAT00000013294	HLA-DRA	100	7.4294e-17	4
High	ENSECAP00000009797	PPWD1 HGNC Symbol|peptidylprolyl isomerase domain and WD repeat containing 1 [Source:HGNC Symbol;Acc:28954]|21|ENSECAG00000011786|ENSECAT00000012404	PPWD1	100	7.4294e-17	4
High	ENSECAP00000022094	RRP9 HGNC Symbol|ribosomal RNA processing 9, small subunit (SSU) processome component, homolog (yeast) [Source:HGNC Symbol;Acc:16829]|16|ENSECAG00000024543|ENSECAT00000026482	RRP9	100	7.4294e-17	4
High	ENSECAP00000020698	TOE1 HGNC Symbol|target of EGR1, member 1 (nuclear) [Source:HGNC Symbol;Acc:15954]|2|ENSECAG00000023204|ENSECAT00000024892	TOE1	100	7.4294e-17	4
High	ENSECAP00000011378	Uncharacterized protein [Source:UniProtKB/TrEMBL;Acc:F6ZMT9]|24|ENSECAG00000013626|ENSECAT00000014248	ENSECAP00000011378	100	7.4294e-17	4
High	ENSECAP00000005997	NCAPG HGNC Symbol|non-SMC condensin I complex, subunit G [Source:HGNC Symbol;Acc:24304]|3|ENSECAG00000007470|ENSECAT00000008064	NCAPG	100	7.4294e-17	5
High	ENSECAP00000005044	PUS1 HGNC Symbol|pseudouridylate synthase 1 [Source:HGNC Symbol;Acc:15508]|8|ENSECAG00000006965|ENSECAT00000006984	PUS1	100	7.4294e-17	5
High	ENSECAP00000005643	TAOK3 HGNC Symbol|TAO kinase 3 [Source:HGNC Symbol;Acc:18133]|8|ENSECAG00000006859|ENSECAT00000007673	TAOK3	100	7.4294e-17	5
High	ENSECAP00000011234	ZFR UniProtKB Gene Name|Uncharacterized protein [Source:UniProtKB/TrEMBL;Acc:F7AGK2]|21|ENSECAG00000012851|ENSECAT00000014091	ZFR	100	7.4294e-17	5
High	ENSECAP00000008768	ACAD11 HGNC Symbol|acyl-CoA dehydrogenase family, member 11 [Source:HGNC Symbol;Acc:30211]|16|ENSECAG00000010402|ENSECAT00000011243	ACAD11	100	7.4294e-17	6
High	ENSECAP00000007813	CDK1 UniProtKB Gene Name|Cell division protein kinase 1-like protein; Uncharacterized protein [Source:UniProtKB/TrEMBL;Acc:F6ZNV2]|1|ENSECAG00000009716|ENSECAT00000010159	CDK1	100	7.4294e-17	6
High	ENSECAP00000000146	TLR3 EntrezGene|Equus caballus toll-like receptor 3 (TLR3), mRNA. [Source:RefSeq mRNA;Acc:NM_001081798]|27|ENSECAG00000000197|ENSECAT00000000204	TLR3	100	7.4294e-17	6
High	ENSECAP00000015936	NCAPD2 HGNC Symbol|non-SMC condensin I complex, subunit D2 [Source:HGNC Symbol;Acc:24305]|6|ENSECAG00000017796|ENSECAT00000019468	NCAPD2	100	7.4294e-17	8
High	ENSECAP00000016035	NIFK HGNC Symbol|nucleolar protein interacting with the FHA domain of MKI67 [Source:HGNC Symbol;Acc:17838]|18|ENSECAG00000018478|ENSECAT00000019584	NIFK	100	7.4294e-17	8
High	ENSECAP00000016469	RCVRN HGNC Symbol|recoverin [Source:HGNC Symbol;Acc:9937]|11|ENSECAG00000018878|ENSECAT00000020081	RCVRN	100	7.4294e-17	8
High	ENSECAP00000011155	DDX54 HGNC Symbol|DEAD (Asp-Glu-Ala-Asp) box polypeptide 54 [Source:HGNC Symbol;Acc:20084]|8|ENSECAG00000012890|ENSECAT00000014002	DDX54	100	7.4294e-17	9
High	ENSECAP00000012776	SAG HGNC Symbol|S-antigen; retina and pineal gland (arrestin) [Source:HGNC Symbol;Acc:10521]|6|ENSECAG00000014255|ENSECAT00000015852	SAG	100	7.4294e-17	9
High	ENSECAP00000001480	Uncharacterized protein [Source:UniProtKB/TrEMBL;Acc:F6VY00]|18|ENSECAG00000002256|ENSECAT00000002082	ENSECAP00000001480	100	7.4294e-17	11
High	ENSECAP00000005655	HELB HGNC Symbol|helicase (DNA) B [Source:HGNC Symbol;Acc:17196]|6|ENSECAG00000007536|ENSECAT00000007687	HELB	100	7.4294e-17	13
High	ENSECAP00000003048	IFIT1 HGNC Symbol|interferon-induced protein with tetratricopeptide repeats 1 [Source:HGNC Symbol;Acc:5407]|1|ENSECAG00000004433|ENSECAT00000004408	IFIT1	46.089	7.4294e-17	15
High	ENSECAP00000010643	LYAR HGNC Symbol|Ly1 antibody reactive [Source:HGNC Symbol;Acc:26021]|3|ENSECAG00000012794|ENSECAT00000013407	LYAR	29.579	7.4294e-17	8
High	ENSECAP00000010169	AMT HGNC Symbol|aminomethyltransferase [Source:HGNC Symbol;Acc:473]|16|ENSECAG00000012159|ENSECAT00000012867	AMT	23.215	7.4294e-17	2
High	ENSECAP00000021188	Uncharacterized protein [Source:UniProtKB/TrEMBL;Acc:F7BX73]|2|ENSECAG00000023709|ENSECAT00000025470	ENSECAP00000021188	20.489	4.93754e-14	3
High	ENSECAP00000004638	VIM HGNC Symbol|vimentin [Source:HGNC Symbol;Acc:12692]|29|ENSECAG00000004216|ENSECAT00000006522	VIM	14.228	3.29601e-09	30
High	ENSECAP00000007567	IFI44L HGNC Symbol|interferon-induced protein 44-like [Source:HGNC Symbol;Acc:17817]|5|ENSECAG00000009618|ENSECAT00000009875	IFI44L	13.56	1.19665e-10	13
High	ENSECAP00000019023	RBMX HGNC Symbol|RNA binding motif protein, X-linked [Source:HGNC Symbol;Acc:9910]|X|ENSECAG00000021380|ENSECAT00000022991	RBMX	12.314	6.9504e-08	14
High	ENSECAP00000006938	IFI44 HGNC Symbol|interferon-induced protein 44 [Source:HGNC Symbol;Acc:16938]|5|ENSECAG00000009020|ENSECAT00000009160	IFI44	12.161	1.17956e-09	7
High	ENSECAP00000016508	SAFB HGNC Symbol|scaffold attachment factor B [Source:HGNC Symbol;Acc:10520]|7|ENSECAG00000018659|ENSECAT00000020130	SAFB	10.753	8.74914e-10	16
High	ENSECAP00000010651	TRA2B HGNC Symbol|transformer 2 beta homolog (Drosophila) [Source:HGNC Symbol;Acc:10781]|19|ENSECAG00000012701|ENSECAT00000013416	TRA2B	10.52	1.44138e-11	8
High	ENSECAP00000010288	RALY HGNC Symbol|RALY heterogeneous nuclear ribonucleoprotein [Source:HGNC Symbol;Acc:15921]|22|ENSECAG00000012357|ENSECAT00000013005	RALY	9.736	1.1594e-08	11
High	ENSECAP00000011335	CRYM HGNC Symbol|crystallin, mu [Source:HGNC Symbol;Acc:2418]|13|ENSECAG00000013362|ENSECAT00000014201	CRYM	9.709	8.34794e-06	6
High	ENSECAP00000011412	GAR1 HGNC Symbol|GAR1 ribonucleoprotein [Source:HGNC Symbol;Acc:14264]|2|ENSECAG00000013624|ENSECAT00000014291	GAR1	9.5	5.4845e-08	4
High	ENSECAP00000015361	Uncharacterized protein [Source:UniProtKB/TrEMBL;Acc:F6SNV2]|1|ENSECAG00000017645|ENSECAT00000018807	ENSECAP00000015361	9.316	1.14466e-06	16
High	ENSECAP00000014756	PLEC HGNC Symbol|plectin [Source:HGNC Symbol;Acc:9069]|9|ENSECAG00000015514|ENSECAT00000018109	PLEC	8.933	1.21706e-08	3
High	ENSECAP00000022533	HIST1H1C HGNC Symbol|histone cluster 1, H1c [Source:HGNC Symbol;Acc:4716]|20|ENSECAG00000024980|ENSECAT00000026948	HIST1H1C	8.884	2.06385e-06	4
High	ENSECAP00000006669	S100A7 UniProtKB Gene Name|Equus caballus S100 calcium binding protein A7 (S100A7), mRNA. [Source:RefSeq mRNA;Acc:NM_001081880]|5|ENSECAG00000008686|ENSECAT00000008848	S100A7	8.732	2.023e-05	2
High	ENSECAP00000011546	DES HGNC Symbol|desmin [Source:HGNC Symbol;Acc:2770]|6|ENSECAG00000013832|ENSECAT00000014439	DES	8.492	5.02158e-08	22
High	ENSECAP00000009322	LMNA HGNC Symbol|lamin A/C [Source:HGNC Symbol;Acc:6636]|5|ENSECAG00000011097|ENSECAT00000011877	LMNA	8.183	5.60667e-06	42
High	ENSECAP00000020078	Uncharacterized protein [Source:UniProtKB/TrEMBL;Acc:F7BSX5]|20|ENSECAG00000021750|ENSECAT00000024180	ENSECAP00000020078	8.028	7.45618e-08	4
High	ENSECAP00000004479	HIST2H4B HGNC Symbol|histone cluster 2, H4b [Source:HGNC Symbol;Acc:29607]|20|ENSECAG00000006370|ENSECAT00000006340	HIST2H4B	7.983	7.50278e-06	9
High	ENSECAP00000005811	HIST2H2AB HGNC Symbol|histone cluster 2, H2ab [Source:HGNC Symbol;Acc:20508]|5|ENSECAG00000007834|ENSECAT00000007856	HIST2H2AB	7.875	7.30045e-06	2
High	ENSECAP00000005312	HNRNPH3 HGNC Symbol|heterogeneous nuclear ribonucleoprotein H3 (2H9) [Source:HGNC Symbol;Acc:5043]|1|ENSECAG00000007190|ENSECAT00000007308	HNRNPH3	7.796	4.11843e-07	10
High	ENSECAP00000001470	HIST2H2BF HGNC Symbol|histone cluster 2, H2bf [Source:HGNC Symbol;Acc:24700]|5|ENSECAG00000002082|ENSECAT00000002064	HIST2H2BF	7.226	2.33656e-05	2
High	ENSECAP00000005504	Histone H2A [Source:UniProtKB/TrEMBL;Acc:F7CRV4]|20|ENSECAG00000007457|ENSECAT00000007522	ENSECAP00000005504	6.941	2.61159e-06	2
High	ENSECAP00000010593	HNRNPL HGNC Symbol|heterogeneous nuclear ribonucleoprotein L [Source:HGNC Symbol;Acc:5045]|10|ENSECAG00000012677|ENSECAT00000013350	HNRNPL	6.869	7.81811e-05	18
High	ENSECAP00000022618	RSL1D1 HGNC Symbol|ribosomal L1 domain containing 1 [Source:HGNC Symbol;Acc:24534]|13|ENSECAG00000025036|ENSECAT00000027038	RSL1D1	6.687	4.86035e-06	8
High	ENSECAP00000018397	CHTOP HGNC Symbol|chromatin target of PRMT1 [Source:HGNC Symbol;Acc:24511]|5|ENSECAG00000020889|ENSECAT00000022278	CHTOP	6.618	8.87771e-06	5
High	ENSECAP00000021710	MYBBP1A HGNC Symbol|MYB binding protein (P160) 1a [Source:HGNC Symbol;Acc:7546]|11|ENSECAG00000024029|ENSECAT00000026058	MYBBP1A	6.58	1.99793e-06	44
High	ENSECAP00000020431	NHP2 HGNC Symbol|NHP2 ribonucleoprotein [Source:HGNC Symbol;Acc:14377]|14|ENSECAG00000022963|ENSECAT00000024585	NHP2	6.453	0.000615412	5
High	ENSECAP00000010551	NOP2 HGNC Symbol|NOP2 nucleolar protein [Source:HGNC Symbol;Acc:7867]|6|ENSECAG00000012639|ENSECAT00000013305	NOP2	6.284	5.78094e-06	12
High	ENSECAP00000015739	MECP2 HGNC Symbol|methyl CpG binding protein 2 (Rett syndrome) [Source:HGNC Symbol;Acc:6990]|X|ENSECAG00000018208|ENSECAT00000019245	MECP2	6.281	0.000746943	3
High	ENSECAP00000010994	MATR3 UniProtKB Gene Name|Equus caballus matrin 3 (MATR3), mRNA. [Source:RefSeq mRNA;Acc:NM_001205261]|14|ENSECAG00000012882|ENSECAT00000013816	MATR3	6.28	3.13939e-07	33
High	ENSECAP00000016866	SMC2 HGNC Symbol|structural maintenance of chromosomes 2 [Source:HGNC Symbol;Acc:14011]|25|ENSECAG00000018650|ENSECAT00000020541	SMC2	6.111	1.64769e-05	19
High	ENSECAP00000006513	TMEM208 HGNC Symbol|transmembrane protein 208 [Source:HGNC Symbol;Acc:25015]|3|ENSECAG00000008478|ENSECAT00000008665	TMEM208	6.02	1.16289e-06	2
High	ENSECAP00000000464	HMGA1 HGNC Symbol|high mobility group AT-hook 1 [Source:HGNC Symbol;Acc:5010]|20|ENSECAG00000000734|ENSECAT00000000593	HMGA1	6.015	1.46358e-06	2
High	ENSECAP00000008206	G6PC2 HGNC Symbol|glucose-6-phosphatase, catalytic, 2 [Source:HGNC Symbol;Acc:28906]|18|ENSECAG00000010214|ENSECAT00000010613	G6PC2	5.992	0.00281956	2
High	ENSECAP00000001275	Uncharacterized protein [Source:UniProtKB/TrEMBL;Acc:F6VCS1]|10|ENSECAG00000000893|ENSECAT00000001706	ENSECAP00000001275	5.89	0.00325661	3
High	ENSECAP00000009323	SLTM HGNC Symbol|SAFB-like, transcription modulator [Source:HGNC Symbol;Acc:20709]|1|ENSECAG00000011267|ENSECAT00000011878	SLTM	5.836	6.88769e-06	10
High	ENSECAP00000012777	MCM7 HGNC Symbol|minichromosome maintenance complex component 7 [Source:HGNC Symbol;Acc:6950]|13|ENSECAG00000015149|ENSECAT00000015853	MCM7	5.796	8.38888e-06	14
High	ENSECAP00000006405	IFIH1 HGNC Symbol|interferon induced with helicase C domain 1 [Source:HGNC Symbol;Acc:18873]|18|ENSECAG00000007881|ENSECAT00000008541	IFIH1	5.716	5.54938e-07	30
High	ENSECAP00000009003	DDX21 HGNC Symbol|DEAD (Asp-Glu-Ala-Asp) box helicase 21 [Source:HGNC Symbol;Acc:2744]|1|ENSECAG00000010810|ENSECAT00000011504	DDX21	5.71	4.82623e-05	20
High	ENSECAP00000015430	RBM12B HGNC Symbol|RNA binding motif protein 12B [Source:HGNC Symbol;Acc:32310]|9|ENSECAG00000017870|ENSECAT00000018889	RBM12B	5.688	0.00279837	6
High	ENSECAP00000000924	ISG15 HGNC Symbol|ISG15 ubiquitin-like modifier [Source:HGNC Symbol;Acc:4053]|2|ENSECAG00000001324|ENSECAT00000001183	ISG15	5.499	1.21956e-05	7
High	ENSECAP00000006808	SRSF7 EntrezGene|Equus caballus serine/arginine-rich splicing factor 7 (SRSF7), mRNA. [Source:RefSeq mRNA;Acc:NM_001195588]|15|ENSECAG00000008664|ENSECAT00000009013	SRSF7	5.369	1.04086e-05	6
High	ENSECAP00000014243	H2AFV HGNC Symbol|H2A histone family, member V [Source:HGNC Symbol;Acc:20664]|4|ENSECAG00000016692|ENSECAT00000017523	H2AFV	5.356	1.48122e-05	3
High	ENSECAP00000012462	HNRNPH1 HGNC Symbol|heterogeneous nuclear ribonucleoprotein H1 (H) [Source:HGNC Symbol;Acc:5041]|14|ENSECAG00000014429|ENSECAT00000015501	HNRNPH1	5.352	6.29312e-06	6
High	ENSECAP00000005950	5 ENSECAG00000007937|ENSECAT00000008010	ENSECAP00000005950	5.284	0.000603233	3
High	ENSECAP00000008457	ZNF326 HGNC Symbol|zinc finger protein 326 [Source:HGNC Symbol;Acc:14104]|5|ENSECAG00000010425|ENSECAT00000010898	ZNF326	5.278	6.50527e-05	15
High	ENSECAP00000008074	HMGB2 HGNC Symbol|high mobility group box 2 [Source:HGNC Symbol;Acc:5000]|2|ENSECAG00000010132|ENSECAT00000010462	HMGB2	5.215	3.02354e-06	6
High	ENSECAP00000020855	HNRNPA3 HGNC Symbol|heterogeneous nuclear ribonucleoprotein A3 [Source:HGNC Symbol;Acc:24941]|18|ENSECAG00000023237|ENSECAT00000025078	HNRNPA3	5.2	0.00070011	9
High	ENSECAP00000006409	UPP1 HGNC Symbol|uridine phosphorylase 1 [Source:HGNC Symbol;Acc:12576]|4|ENSECAG00000008193|ENSECAT00000008545	UPP1	5.128	4.96869e-05	10
High	ENSECAP00000009457	BCL2L2-PABPN1 HGNC Symbol|BCL2L2-PABPN1 readthrough [Source:HGNC Symbol;Acc:42959]|1|ENSECAG00000011652|ENSECAT00000012025	BCL2L2-PABPN1	5.072	6.53386e-05	5
High	ENSECAP00000014857	RPF2 UniProtKB Gene Name|Brix domain-containing protein 1-like protein; Uncharacterized protein [Source:UniProtKB/TrEMBL;Acc:F6WMX3]|10|ENSECAG00000017121|ENSECAT00000018223	RPF2	5.062	0.000291625	6
High	ENSECAP00000020212	HNRNPD UniProtKB Gene Name|Uncharacterized protein [Source:UniProtKB/TrEMBL;Acc:F6UQU2]|3|ENSECAG00000022692|ENSECAT00000024337	HNRNPD	5.045	1.24724e-05	6
High	ENSECAP00000020729	RNPS1 HGNC Symbol|RNA binding protein S1, serine-rich domain [Source:HGNC Symbol;Acc:10080]|13|ENSECAG00000023288|ENSECAT00000024929	RNPS1	4.956	7.63902e-05	4
High	ENSECAP00000005446	WDR3 HGNC Symbol|WD repeat domain 3 [Source:HGNC Symbol;Acc:12755]|5|ENSECAG00000006575|ENSECAT00000007455	WDR3	4.916	0.0106891	7
High	ENSECAP00000021081	ARG1 HGNC Symbol|arginase 1 [Source:HGNC Symbol;Acc:663]|10|ENSECAG00000023485|ENSECAT00000025342	ARG1	4.914	9.30952e-05	2
High	ENSECAP00000017226	SMC1A HGNC Symbol|structural maintenance of chromosomes 1A [Source:HGNC Symbol;Acc:11111]|X|ENSECAG00000019776|ENSECAT00000020951	SMC1A	4.904	0.000201524	2
High	ENSECAP00000022278	NOLC1 UniProtKB Gene Name|Uncharacterized protein [Source:UniProtKB/TrEMBL;Acc:F6SIH2]|1|ENSECAG00000024700|ENSECAT00000026677	NOLC1	4.882	0.000285642	9
High	ENSECAP00000017842	12 ENSECAG00000020298|ENSECAT00000021651	ENSECAP00000017842	4.668	3.4179e-05	23
High	ENSECAP00000016275	ALYREF HGNC Symbol|Aly/REF export factor [Source:HGNC Symbol;Acc:19071]|11|ENSECAG00000018754|ENSECAT00000019852	ALYREF	4.619	0.00315056	6
High	ENSECAP00000018348	MCM3 HGNC Symbol|minichromosome maintenance complex component 3 [Source:HGNC Symbol;Acc:6945]|20|ENSECAG00000020506|ENSECAT00000022217	MCM3	4.553	0.00048897	24
High	ENSECAP00000014793	PLEC HGNC Symbol|plectin [Source:HGNC Symbol;Acc:9069]|9|ENSECAG00000015514|ENSECAT00000018149	PLEC	4.541	6.71369e-05	2
High	ENSECAP00000021689	EBNA1BP2 HGNC Symbol|EBNA1 binding protein 2 [Source:HGNC Symbol;Acc:15531]|2|ENSECAG00000024179|ENSECAT00000026034	EBNA1BP2	4.497	0.00048897	2
High	ENSECAP00000000379	BRIX1 HGNC Symbol|BRX1, biogenesis of ribosomes, homolog (S. cerevisiae) [Source:HGNC Symbol;Acc:24170]|21|ENSECAG00000000377|ENSECAT00000000484	BRIX1	4.492	0.000369128	6
High	ENSECAP00000007191	MCM6 HGNC Symbol|minichromosome maintenance complex component 6 [Source:HGNC Symbol;Acc:6949]|18|ENSECAG00000008840|ENSECAT00000009445	MCM6	4.45	0.000660527	19
High	ENSECAP00000021570	HNRNPM HGNC Symbol|heterogeneous nuclear ribonucleoprotein M [Source:HGNC Symbol;Acc:5046]|7|ENSECAG00000023868|ENSECAT00000025904	HNRNPM	4.36	0.00340018	31
High	ENSECAP00000010495	MRTO4 HGNC Symbol|mRNA turnover 4 homolog (S. cerevisiae) [Source:HGNC Symbol;Acc:18477]|2|ENSECAG00000012598|ENSECAT00000013242	MRTO4	4.35	0.00435361	7
High	ENSECAP00000019548	RBM8A EntrezGene|Equus caballus RNA binding motif protein 8A (RBM8A), mRNA. [Source:RefSeq mRNA;Acc:NM_001163973]|5|ENSECAG00000022024|ENSECAT00000023591	RBM8A	4.345	0.00101086	8
High	ENSECAP00000011297	SAP18 HGNC Symbol|Sin3A-associated protein, 18kDa [Source:HGNC Symbol;Acc:10530]|17|ENSECAG00000013508|ENSECAT00000014163	SAP18	4.339	0.00203728	5
High	ENSECAP00000016351	PPIG HGNC Symbol|peptidylprolyl isomerase G (cyclophilin G) [Source:HGNC Symbol;Acc:14650]|18|ENSECAG00000018538|ENSECAT00000019938	PPIG	4.337	0.000145555	3
High	ENSECAP00000008374	H2AFY HGNC Symbol|H2A histone family, member Y [Source:HGNC Symbol;Acc:4740]|14|ENSECAG00000010224|ENSECAT00000010804	H2AFY	4.276	0.00643497	15
High	ENSECAP00000021150	DKC1 HGNC Symbol|dyskeratosis congenita 1, dyskerin [Source:HGNC Symbol;Acc:2890]|X|ENSECAG00000023524|ENSECAT00000025423	DKC1	4.259	0.000647441	11
High	ENSECAP00000001363	TOP1 HGNC Symbol|topoisomerase (DNA) I [Source:HGNC Symbol;Acc:11986]|22|ENSECAG00000000383|ENSECAT00000001865	TOP1	4.211	0.00115953	26
High	ENSECAP00000012199	SRPK1 HGNC Symbol|SRSF protein kinase 1 [Source:HGNC Symbol;Acc:11305]|20|ENSECAG00000014213|ENSECAT00000015200	SRPK1	4.154	0.0313347	5
High	ENSECAP00000006689	NONO HGNC Symbol|non-POU domain containing, octamer-binding [Source:HGNC Symbol;Acc:7871]|X|ENSECAG00000008502|ENSECAT00000008873	NONO	4.129	0.000243854	15
High	ENSECAP00000011794	HNRNPR HGNC Symbol|heterogeneous nuclear ribonucleoprotein R [Source:HGNC Symbol;Acc:5047]|2|ENSECAG00000013733|ENSECAT00000014737	HNRNPR	4.079	0.00592198	23
High	ENSECAP00000012529	OAS2 EntrezGene|Equus caballus 2'-5'-oligoadenylate synthetase 2, 69/71kDa (OAS2), mRNA. [Source:RefSeq mRNA;Acc:NM_001081773]|8|ENSECAG00000014422|ENSECAT00000015575	OAS2	4.071	0.000291625	29
High	ENSECAP00000018064	Uncharacterized protein [Source:UniProtKB/TrEMBL;Acc:F6VTF3]|11|ENSECAG00000019932|ENSECAT00000021892	ENSECAP00000018064	4.046	0.00189992	3
High	ENSECAP00000014020	EIF4A3 HGNC Symbol|eukaryotic translation initiation factor 4A3 [Source:HGNC Symbol;Acc:18683]|11|ENSECAG00000015925|ENSECAT00000017275	EIF4A3	4.016	0.000137318	17
High	ENSECAP00000007189	HCP-1 UniProtKB Gene Name|Equus caballus heterogeneous nuclear ribonucleoprotein A1 (HNRNPA1), mRNA. [Source:RefSeq mRNA;Acc:NM_001242509]|6|ENSECAG00000008676|ENSECAT00000009443	HCP-1	3.993	0.00698614	9
High	ENSECAP00000005965	HNRNPU HGNC Symbol|heterogeneous nuclear ribonucleoprotein U (scaffold attachment factor A) [Source:HGNC Symbol;Acc:5048]|30|ENSECAG00000007955|ENSECAT00000008027	HNRNPU	3.931	0.00792904	19
High	ENSECAP00000016378	SRSF3 UniProtKB Gene Name|Splicing factor, arginine/serine-rich 3-like protein; Uncharacterized protein [Source:UniProtKB/TrEMBL;Acc:F7AVB5]|20|ENSECAG00000018741|ENSECAT00000019972	SRSF3	3.914	0.0120759	5
High	ENSECAP00000023027	MAGOHB HGNC Symbol|mago-nashi homolog B (Drosophila) [Source:HGNC Symbol;Acc:25504]|6|ENSECAG00000026878|ENSECAT00000029032	MAGOHB	3.839	0.000680865	10
High	ENSECAP00000006401	LMNB1 HGNC Symbol|lamin B1 [Source:HGNC Symbol;Acc:6637]|14|ENSECAG00000007942|ENSECAT00000008536	LMNB1	3.793	0.00173149	24
High	ENSECAP00000011021	SNRPA HGNC Symbol|small nuclear ribonucleoprotein polypeptide A [Source:HGNC Symbol;Acc:11151]|10|ENSECAG00000013141|ENSECAT00000013847	SNRPA	3.786	0.010641	6
High	ENSECAP00000011711	Uncharacterized protein [Source:UniProtKB/TrEMBL;Acc:F7BMY5]|10|ENSECAG00000013936|ENSECAT00000014636	ENSECAP00000011711	3.782	0.00033941	6
High	ENSECAP00000010854	PCNA UniProtKB Gene Name|Proliferating cell nuclear antigen [Source:UniProtKB/TrEMBL;Acc:F6R950]|22|ENSECAG00000013162|ENSECAT00000013658	PCNA	3.774	0.00105642	14
High	ENSECAP00000018862	ACIN1 HGNC Symbol|apoptotic chromatin condensation inducer 1 [Source:HGNC Symbol;Acc:17066]|1|ENSECAG00000021097|ENSECAT00000022804	ACIN1	3.767	0.00241614	15
High	ENSECAP00000010002	DTYMK HGNC Symbol|deoxythymidylate kinase (thymidylate kinase) [Source:HGNC Symbol;Acc:3061]|6|ENSECAG00000012233|ENSECAT00000012664	DTYMK	3.71	0.00200297	6
High	ENSECAP00000001295	Uncharacterized protein [Source:UniProtKB/TrEMBL;Acc:F6V5I0]|16|ENSECAG00000001897|ENSECAT00000001739	ENSECAP00000001295	3.705	0.0186153	2
High	ENSECAP00000016694	ERH HGNC Symbol|enhancer of rudimentary homolog (Drosophila) [Source:HGNC Symbol;Acc:3447]|24|ENSECAG00000019178|ENSECAT00000020337	ERH	3.673	0.00268551	4
High	ENSECAP00000010220	FTSJ3 HGNC Symbol|FtsJ homolog 3 (E. coli) [Source:HGNC Symbol;Acc:17136]|11|ENSECAG00000011995|ENSECAT00000012927	FTSJ3	3.602	0.00403449	11
High	ENSECAP00000018732	FDFT1 HGNC Symbol|farnesyl-diphosphate farnesyltransferase 1 [Source:HGNC Symbol;Acc:3629]|2|ENSECAG00000021133|ENSECAT00000022653	FDFT1	3.599	0.00146541	2
High	ENSECAP00000019251	CDH1 HGNC Symbol|cadherin 1, type 1, E-cadherin (epithelial) [Source:HGNC Symbol;Acc:1748]|3|ENSECAG00000021418|ENSECAT00000023257	CDH1	3.583	0.0140104	2
High	ENSECAP00000017185	GBP2 HGNC Symbol|guanylate binding protein 2, interferon-inducible [Source:HGNC Symbol;Acc:4183]|5|ENSECAG00000019309|ENSECAT00000020899	GBP2	3.57	0.00689527	15
High	ENSECAP00000007576	NT5E HGNC Symbol|5'-nucleotidase, ecto (CD73) [Source:HGNC Symbol;Acc:8021]|10|ENSECAG00000009420|ENSECAT00000009885	NT5E	3.561	0.00555306	20
High	ENSECAP00000014354	SRSF1 EntrezGene|Equus caballus serine/arginine-rich splicing factor 1 (SRSF1), mRNA. [Source:RefSeq mRNA;Acc:NM_001195548]|11|ENSECAG00000016654|ENSECAT00000017653	SRSF1	3.546	0.00684643	12
High	ENSECAP00000017451	MCM2 HGNC Symbol|minichromosome maintenance complex component 2 [Source:HGNC Symbol;Acc:6944]|16|ENSECAG00000019631|ENSECAT00000021201	MCM2	3.545	0.00574174	19
High	ENSECAP00000010313	TRMT61A HGNC Symbol|tRNA methyltransferase 61 homolog A (S. cerevisiae) [Source:HGNC Symbol;Acc:23790]|24|ENSECAG00000012599|ENSECAT00000013035	TRMT61A	3.465	0.0157065	2
High	ENSECAP00000003828	Uncharacterized protein [Source:UniProtKB/TrEMBL;Acc:F6ST15]|6|ENSECAG00000002542|ENSECAT00000005437	ENSECAP00000003828	3.452	0.0208746	2
High	ENSECAP00000012062	SNRPD1 HGNC Symbol|small nuclear ribonucleoprotein D1 polypeptide 16kDa [Source:HGNC Symbol;Acc:11158]|8|ENSECAG00000014373|ENSECAT00000015043	SNRPD1	3.445	0.00584619	5
High	ENSECAP00000016914	ELAVL1 HGNC Symbol|ELAV like RNA binding protein 1 [Source:HGNC Symbol;Acc:3312]|7|ENSECAG00000019459|ENSECAT00000020594	ELAVL1	3.358	0.010641	14
High	ENSECAP00000000482	SFPQ HGNC Symbol|splicing factor proline/glutamine-rich [Source:HGNC Symbol;Acc:10774]|2|ENSECAG00000000642|ENSECAT00000000613	SFPQ	3.335	0.0316205	20
High	ENSECAP00000012750	GNL3 HGNC Symbol|guanine nucleotide binding protein-like 3 (nucleolar) [Source:HGNC Symbol;Acc:29931]|16|ENSECAG00000014850|ENSECAT00000015819	GNL3	3.282	0.0139377	11
High	ENSECAP00000021196	SART1 HGNC Symbol|squamous cell carcinoma antigen recognized by T cells [Source:HGNC Symbol;Acc:10538]|12|ENSECAG00000023563|ENSECAT00000025479	SART1	3.278	0.0105703	4
High	ENSECAP00000022732	EMILIN1 HGNC Symbol|elastin microfibril interfacer 1 [Source:HGNC Symbol;Acc:19880]|15|ENSECAG00000025161|ENSECAT00000027168	EMILIN1	3.255	0.0165944	16
High	ENSECAP00000012958	NCF1 HGNC Symbol|neutrophil cytosolic factor 1 [Source:HGNC Symbol;Acc:7660]|13|ENSECAG00000015095|ENSECAT00000016064	NCF1	3.221	0.0200708	3
High	ENSECAP00000017400	PARP1 HGNC Symbol|poly (ADP-ribose) polymerase 1 [Source:HGNC Symbol;Acc:270]|30|ENSECAG00000019207|ENSECAT00000021145	PARP1	3.206	0.0200462	35
High	ENSECAP00000007925	EMP3 HGNC Symbol|epithelial membrane protein 3 [Source:HGNC Symbol;Acc:3335]|10|ENSECAG00000010042|ENSECAT00000010285	EMP3	3.196	0.0102424	2
High	ENSECAP00000018119	HMGB3 HGNC Symbol|high mobility group box 3 [Source:HGNC Symbol;Acc:5004]|X|ENSECAG00000020596|ENSECAT00000021951	HMGB3	3.195	0.0186829	2
High	ENSECAP00000008012	IFIT4 UniProtKB Gene Name|Uncharacterized protein [Source:UniProtKB/TrEMBL;Acc:F6RN56]|1|ENSECAG00000010153|ENSECAT00000010390	IFIT4	3.172	0.0129172	14
High	ENSECAP00000020790	FBL HGNC Symbol|fibrillarin [Source:HGNC Symbol;Acc:3599]|10|ENSECAG00000023221|ENSECAT00000025001	FBL	3.128	0.00610062	12
High	ENSECAP00000019566	NPM1 HGNC Symbol|nucleophosmin (nucleolar phosphoprotein B23, numatrin) [Source:HGNC Symbol;Acc:7910]|14|ENSECAG00000021950|ENSECAT00000023612	NPM1	3.114	0.0418638	11
High	ENSECAP00000010204	PSMB10 HGNC Symbol|proteasome (prosome, macropain) subunit, beta type, 10 [Source:HGNC Symbol;Acc:9538]|3|ENSECAG00000012022|ENSECAT00000012908	PSMB10	3.061	0.00812044	9
High	ENSECAP00000003031	RRS1 HGNC Symbol|RRS1 ribosome biogenesis regulator homolog (S. cerevisiae) [Source:HGNC Symbol;Acc:17083]|9|ENSECAG00000004492|ENSECAT00000004385	RRS1	3.003	0.0439126	8
High	ENSECAP00000010001	CXCL11 UniProtKB Gene Name|Uncharacterized protein [Source:UniProtKB/TrEMBL;Acc:F6QHU4]|3|ENSECAG00000012253|ENSECAT00000012662	CXCL11	2.999	0.0293162	2
High	ENSECAP00000013501	Uncharacterized protein [Source:UniProtKB/TrEMBL;Acc:F6UTW6]|5|ENSECAG00000015895|ENSECAT00000016701	ENSECAP00000013501	2.995	0.0474358	10
High	ENSECAP00000007799	WDR12 HGNC Symbol|WD repeat domain 12 [Source:HGNC Symbol;Acc:14098]|18|ENSECAG00000009547|ENSECAT00000010140	WDR12	2.929	0.0371124	13
High	ENSECAP00000003679	FEN1 HGNC Symbol|flap structure-specific endonuclease 1 [Source:HGNC Symbol;Acc:3650]|12|ENSECAG00000005344|ENSECAT00000005244	FEN1	2.916	0.0347831	9
High	ENSECAP00000011446	RBM25 HGNC Symbol|RNA binding motif protein 25 [Source:HGNC Symbol;Acc:23244]|24|ENSECAG00000013395|ENSECAT00000014329	RBM25	2.91	0.0440193	14
High	ENSECAP00000022362	COL3A1 HGNC Symbol|collagen, type III, alpha 1 [Source:HGNC Symbol;Acc:2201]|18|ENSECAG00000024769|ENSECAT00000026766	COL3A1	2.875	0.0133992	31
High	ENSECAP00000005838	SNRPD2 HGNC Symbol|small nuclear ribonucleoprotein D2 polypeptide 16.5kDa [Source:HGNC Symbol;Acc:11159]|10|ENSECAG00000007824|ENSECAT00000007887	SNRPD2	2.873	0.0119077	7
High	ENSECAP00000018822	SRSF4 HGNC Symbol|serine/arginine-rich splicing factor 4 [Source:HGNC Symbol;Acc:10786]|2|ENSECAG00000021350|ENSECAT00000022759	SRSF4	2.825	0.0484019	4
High	ENSECAP00000014433	Uncharacterized protein [Source:UniProtKB/TrEMBL;Acc:F6XI32]|9|ENSECAG00000016440|ENSECAT00000017750	ENSECAP00000014433	2.822	0.00878173	8
High	ENSECAP00000017107	MCM4 HGNC Symbol|minichromosome maintenance complex component 4 [Source:HGNC Symbol;Acc:6947]|9|ENSECAG00000019276|ENSECAT00000020815	MCM4	2.811	0.0376327	19
High	ENSECAP00000020148	ACSL5 HGNC Symbol|acyl-CoA synthetase long-chain family member 5 [Source:HGNC Symbol;Acc:16526]|1|ENSECAG00000022003|ENSECAT00000024258	ACSL5	2.803	0.0311019	13
High	ENSECAP00000009831	Uncharacterized protein [Source:UniProtKB/TrEMBL;Acc:F6U8V0]|5|ENSECAG00000011933|ENSECAT00000012444	ENSECAP00000009831	2.791	0.0449263	8
High	ENSECAP00000013198	Uncharacterized protein [Source:UniProtKB/TrEMBL;Acc:F6T746]|15|ENSECAG00000015618|ENSECAT00000016340	ENSECAP00000013198	2.76	0.042466	5
High	ENSECAP00000020401	SMC3 UniProtKB Gene Name|Uncharacterized protein [Source:UniProtKB/TrEMBL;Acc:F6V3Z8]|1|ENSECAG00000022396|ENSECAT00000024551	SMC3	2.748	0.0200031	24
High	ENSECAP00000016907	EFTUD2 HGNC Symbol|elongation factor Tu GTP binding domain containing 2 [Source:HGNC Symbol;Acc:30858]|11|ENSECAG00000019363|ENSECAT00000020585	EFTUD2	2.748	0.0206143	39
High	ENSECAP00000007723	GFPT2 HGNC Symbol|glutamine-fructose-6-phosphate transaminase 2 [Source:HGNC Symbol;Acc:4242]|14|ENSECAG00000009303|ENSECAT00000010051	GFPT2	2.734	0.046998	22
High	ENSECAP00000000101	Uncharacterized protein [Source:UniProtKB/TrEMBL;Acc:F7CZQ1]|29|ENSECAG00000000144|ENSECAT00000000142	ENSECAP00000000101	2.729	0.0342977	2
High	ENSECAP00000009394	DDX5 HGNC Symbol|DEAD (Asp-Glu-Ala-Asp) box helicase 5 [Source:HGNC Symbol;Acc:2746]|11|ENSECAG00000011132|ENSECAT00000011959	DDX5	2.725	0.0292732	17
High	ENSECAP00000008662	THOC2 HGNC Symbol|THO complex 2 [Source:HGNC Symbol;Acc:19073]|X|ENSECAG00000010431|ENSECAT00000011124	THOC2	2.656	0.0412112	7
High	ENSECAP00000021390	SRSF6 HGNC Symbol|serine/arginine-rich splicing factor 6 [Source:HGNC Symbol;Acc:10788]|22|ENSECAG00000023932|ENSECAT00000025696	SRSF6	2.639	0.0163993	3
High	ENSECAP00000006143	HP1BP3 HGNC Symbol|heterochromatin protein 1, binding protein 3 [Source:HGNC Symbol;Acc:24973]|2|ENSECAG00000007787|ENSECAT00000008232	HP1BP3	2.629	0.0417001	17
High	ENSECAP00000005876	PRPF19 HGNC Symbol|pre-mRNA processing factor 19 [Source:HGNC Symbol;Acc:17896]|12|ENSECAG00000007322|ENSECAT00000007930	PRPF19	2.563	0.0265459	17
High	ENSECAP00000006934	ILF2 HGNC Symbol|interleukin enhancer binding factor 2 [Source:HGNC Symbol;Acc:6037]|5|ENSECAG00000008567|ENSECAT00000009156	ILF2	2.541	0.0356395	17
High	ENSECAP00000020731	SNRPD3 HGNC Symbol|small nuclear ribonucleoprotein D3 polypeptide 18kDa [Source:HGNC Symbol;Acc:11160]|8|ENSECAG00000023316|ENSECAT00000024931	SNRPD3	2.527	0.0408087	3
High	ENSECAP00000020897	DHX15 HGNC Symbol|DEAH (Asp-Glu-Ala-His) box helicase 15 [Source:HGNC Symbol;Acc:2738]|3|ENSECAG00000023224|ENSECAT00000025129	DHX15	2.506	0.0432942	30
High	ENSECAP00000014412	CCAR1 HGNC Symbol|cell division cycle and apoptosis regulator 1 [Source:HGNC Symbol;Acc:24236]|1|ENSECAG00000016291|ENSECAT00000017725	CCAR1	2.412	0.0412112	22
High	ENSECAP00000020145	U2SURP HGNC Symbol|U2 snRNP-associated SURP domain containing [Source:HGNC Symbol;Acc:30855]|16|ENSECAG00000022460|ENSECAT00000024255	U2SURP	2.402	0.0464686	12
High	ENSECAP00000015019	LASP1 HGNC Symbol|LIM and SH3 protein 1 [Source:HGNC Symbol;Acc:6513]|11|ENSECAG00000017325|ENSECAT00000018410	LASP1	0.444	0.0466419	12
High	ENSECAP00000019005	LMOD1 HGNC Symbol|leiomodin 1 (smooth muscle) [Source:HGNC Symbol;Acc:6647]|30|ENSECAG00000021583|ENSECAT00000022970	LMOD1	0.431	0.0338826	13
High	ENSECAP00000021002	GNS HGNC Symbol|glucosamine (N-acetyl)-6-sulfatase [Source:HGNC Symbol;Acc:4422]|6|ENSECAG00000023318|ENSECAT00000025253	GNS	0.426	0.0331861	14
High	ENSECAP00000022293	NCALD HGNC Symbol|neurocalcin delta [Source:HGNC Symbol;Acc:7655]|9|ENSECAG00000024750|ENSECAT00000026693	NCALD	0.412	0.0261557	7
High	ENSECAP00000017490	CAT HGNC Symbol|catalase [Source:HGNC Symbol;Acc:1516]|12|ENSECAG00000019408|ENSECAT00000021245	CAT	0.408	0.0292028	21
High	ENSECAP00000019741	CTSF HGNC Symbol|cathepsin F [Source:HGNC Symbol;Acc:2531]|12|ENSECAG00000022139|ENSECAT00000023802	CTSF	0.407	0.0353229	5
High	ENSECAP00000022663	TUBB1 HGNC Symbol|tubulin, beta 1 class VI [Source:HGNC Symbol;Acc:16257]|22|ENSECAG00000025099|ENSECAT00000027091	TUBB1	0.399	0.0463155	2
High	ENSECAP00000008115	SERPINB1 UniProtKB Gene Name|Leukocyte elastase inhibitor [Source:UniProtKB/Swiss-Prot;Acc:P05619]|20|ENSECAG00000009896|ENSECAT00000010506	SERPINB1	0.397	0.0161479	15
High	ENSECAP00000020901	ITGAV HGNC Symbol|integrin, alpha V [Source:HGNC Symbol;Acc:6150]|18|ENSECAG00000022653|ENSECAT00000025135	ITGAV	0.395	0.0200708	44
High	ENSECAP00000015737	SYNPO2 HGNC Symbol|synaptopodin 2 [Source:HGNC Symbol;Acc:17732]|2|ENSECAG00000018218|ENSECAT00000019242	SYNPO2	0.392	0.0297753	7
High	ENSECAP00000006857	CPQ HGNC Symbol|carboxypeptidase Q [Source:HGNC Symbol;Acc:16910]|9|ENSECAG00000008913|ENSECAT00000009069	CPQ	0.392	0.0443178	13
High	ENSECAP00000009553	PTK7 HGNC Symbol|protein tyrosine kinase 7 [Source:HGNC Symbol;Acc:9618]|20|ENSECAG00000011101|ENSECAT00000012127	PTK7	0.385	0.0150759	30
High	ENSECAP00000015197	DPYSL4 HGNC Symbol|dihydropyrimidinase-like 4 [Source:HGNC Symbol;Acc:3016]|1|ENSECAG00000017084|ENSECAT00000018621	DPYSL4	0.381	0.0303512	5
High	ENSECAP00000022005	COPZ2 HGNC Symbol|coatomer protein complex, subunit zeta 2 [Source:HGNC Symbol;Acc:19356]|11|ENSECAG00000024471|ENSECAT00000026387	COPZ2	0.378	0.0478349	4
High	ENSECAP00000017450	SERPINE1 HGNC Symbol|serpin peptidase inhibitor, clade E (nexin, plasminogen activator inhibitor type 1), member 1 [Source:HGNC Symbol;Acc:8583]|13|ENSECAG00000019781|ENSECAT00000021200	SERPINE1	0.376	0.0284719	17
High	ENSECAP00000020705	FAM26E HGNC Symbol|family with sequence similarity 26, member E [Source:HGNC Symbol;Acc:21568]|10|ENSECAG00000023268|ENSECAT00000024900	FAM26E	0.375	0.0484065	7
High	ENSECAP00000017837	CD63 HGNC Symbol|CD63 molecule [Source:HGNC Symbol;Acc:1692]|6|ENSECAG00000020385|ENSECAT00000021645	CD63	0.373	0.0119197	3
High	ENSECAP00000009987	ENPP5 HGNC Symbol|ectonucleotide pyrophosphatase/phosphodiesterase 5 (putative) [Source:HGNC Symbol;Acc:13717]|20|ENSECAG00000012012|ENSECAT00000012639	ENPP5	0.367	0.0497294	8
High	ENSECAP00000009261	CRMP1 HGNC Symbol|collapsin response mediator protein 1 [Source:HGNC Symbol;Acc:2365]|3|ENSECAG00000010229|ENSECAT00000011802	CRMP1	0.366	0.0176225	18
High	ENSECAP00000022599	FHL1 HGNC Symbol|four and a half LIM domains 1 [Source:HGNC Symbol;Acc:3702]|X|ENSECAG00000025020|ENSECAT00000027018	FHL1	0.366	0.0195621	5
High	ENSECAP00000022923	TGOLN2 HGNC Symbol|trans-golgi network protein 2 [Source:HGNC Symbol;Acc:15450]|15|ENSECAG00000026914|ENSECAT00000029001	TGOLN2	0.365	0.0373231	2
High	ENSECAP00000004389	ITIH3 HGNC Symbol|inter-alpha-trypsin inhibitor heavy chain 3 [Source:HGNC Symbol;Acc:6168]|16|ENSECAG00000003355|ENSECAT00000006219	ITIH3	0.357	0.0301346	3
High	ENSECAP00000012806	EPB41L3 HGNC Symbol|erythrocyte membrane protein band 4.1-like 3 [Source:HGNC Symbol;Acc:3380]|8|ENSECAG00000014474|ENSECAT00000015885	EPB41L3	0.356	0.0283418	16
High	ENSECAP00000006461	ITGB5 HGNC Symbol|integrin, beta 5 [Source:HGNC Symbol;Acc:6160]|19|ENSECAG00000007589|ENSECAT00000008607	ITGB5	0.355	0.0113193	18
High	ENSECAP00000006455	NOL6 HGNC Symbol|nucleolar protein 6 (RNA-associated) [Source:HGNC Symbol;Acc:19910]|23|ENSECAG00000007914|ENSECAT00000008600	NOL6	0.354	0.0107914	5
High	ENSECAP00000013401	GAA HGNC Symbol|glucosidase, alpha; acid [Source:HGNC Symbol;Acc:4065]|11|ENSECAG00000015401|ENSECAT00000016588	GAA	0.349	0.0054438	19
High	ENSECAP00000022543	Uncharacterized protein [Source:UniProtKB/TrEMBL;Acc:F6S1Q2]|13|ENSECAG00000024987|ENSECAT00000026958	ENSECAP00000022543	0.342	0.0136987	8
High	ENSECAP00000007857	TAGLN3 HGNC Symbol|transgelin 3 [Source:HGNC Symbol;Acc:29868]|19|ENSECAG00000009793|ENSECAT00000010210	TAGLN3	0.339	0.0241489	11
High	ENSECAP00000022168	6 ENSECAG00000024571|ENSECAT00000026560	ENSECAP00000022168	0.335	0.00309896	3
High	ENSECAP00000017924	ASAH1 HGNC Symbol|N-acylsphingosine amidohydrolase (acid ceramidase) 1 [Source:HGNC Symbol;Acc:735]|27|ENSECAG00000020076|ENSECAT00000021737	ASAH1	0.333	0.00353122	18
High	ENSECAP00000004063	IL1RAP HGNC Symbol|interleukin 1 receptor accessory protein [Source:HGNC Symbol;Acc:5995]|19|ENSECAG00000005083|ENSECAT00000005758	IL1RAP	0.33	0.0478349	6
High	ENSECAP00000016553	GHITM UniProtKB Gene Name|Growth hormone-inducible transmembrane protein-like protein; Uncharacterized protein [Source:UniProtKB/TrEMBL;Acc:F6Z8I4]|1|ENSECAG00000019064|ENSECAT00000020183	GHITM	0.327	0.0408087	3
High	ENSECAP00000012014	C12orf23 HGNC Symbol|chromosome 12 open reading frame 23 [Source:HGNC Symbol;Acc:28281]|28|ENSECAG00000014400|ENSECAT00000014991	C12orf23	0.316	0.0285687	2
High	ENSECAP00000016342	PGFS EntrezGene|Equus caballus prostaglandin F synthase (PGFS), mRNA. [Source:RefSeq mRNA;Acc:NM_001081895]|29|ENSECAG00000018315|ENSECAT00000019928	PGFS	0.313	0.00668112	9
High	ENSECAP00000018295	DPYSL3 HGNC Symbol|dihydropyrimidinase-like 3 [Source:HGNC Symbol;Acc:3015]|14|ENSECAG00000020200|ENSECAT00000022158	DPYSL3	0.312	0.0334555	25
High	ENSECAP00000018271	FBLN7 HGNC Symbol|fibulin 7 [Source:HGNC Symbol;Acc:26740]|15|ENSECAG00000020778|ENSECAT00000022132	FBLN7	0.305	0.00678096	10
High	ENSECAP00000010744	CPZ HGNC Symbol|carboxypeptidase Z [Source:HGNC Symbol;Acc:2333]|3|ENSECAG00000012887|ENSECAT00000013528	CPZ	0.294	0.0218273	5
High	ENSECAP00000005182	CALD1 HGNC Symbol|caldesmon 1 [Source:HGNC Symbol;Acc:1441]|4|ENSECAG00000006844|ENSECAT00000007157	CALD1	0.291	0.0206098	27
High	ENSECAP00000016952	PAWR HGNC Symbol|PRKC, apoptosis, WT1, regulator [Source:HGNC Symbol;Acc:8614]|28|ENSECAG00000019505|ENSECAT00000020641	PAWR	0.283	0.000716007	4
High	ENSECAP00000012741	TMEM106B HGNC Symbol|transmembrane protein 106B [Source:HGNC Symbol;Acc:22407]|4|ENSECAG00000014967|ENSECAT00000015810	TMEM106B	0.279	0.000447616	2
High	ENSECAP00000007423	THBS1 HGNC Symbol|thrombospondin 1 [Source:HGNC Symbol;Acc:11785]|1|ENSECAG00000008923|ENSECAT00000009707	THBS1	0.278	0.0148292	50
High	ENSECAP00000015974	SELENBP1 HGNC Symbol|selenium binding protein 1 [Source:HGNC Symbol;Acc:10719]|5|ENSECAG00000018012|ENSECAT00000019513	SELENBP1	0.277	0.00295238	29
High	ENSECAP00000021957	ABLIM1 HGNC Symbol|actin binding LIM protein 1 [Source:HGNC Symbol;Acc:78]|1|ENSECAG00000024113|ENSECAT00000026330	ABLIM1	0.271	0.0113187	3
High	ENSECAP00000015208	PPT1 HGNC Symbol|palmitoyl-protein thioesterase 1 [Source:HGNC Symbol;Acc:9325]|2|ENSECAG00000017370|ENSECAT00000018633	PPT1	0.269	0.0086035	9
High	ENSECAP00000009185	TAGLN UniProtKB Gene Name|Equus caballus transgelin (TAGLN), mRNA. [Source:RefSeq mRNA;Acc:NM_001110134]|7|ENSECAG00000011268|ENSECAT00000011714	TAGLN	0.268	0.0115557	21
High	ENSECAP00000019780	MHCB3 EntrezGene|Equus caballus MHC class I heavy chain (MHCB3), mRNA. [Source:RefSeq mRNA;Acc:NM_001082508]|20|ENSECAG00000021785|ENSECAT00000023847	MHCB3	0.262	0.00259082	8
High	ENSECAP00000011676	PLD3 HGNC Symbol|phospholipase D family, member 3 [Source:HGNC Symbol;Acc:17158]|10|ENSECAG00000013722|ENSECAT00000014594	PLD3	0.257	0.000831274	9
High	ENSECAP00000010799	MRC2 HGNC Symbol|mannose receptor, C type 2 [Source:HGNC Symbol;Acc:16875]|11|ENSECAG00000012627|ENSECAT00000013590	MRC2	0.252	5.93706e-05	28
High	ENSECAP00000017348	IDUA HGNC Symbol|iduronidase, alpha-L- [Source:HGNC Symbol;Acc:5391]|3|ENSECAG00000019632|ENSECAT00000021084	IDUA	0.247	0.00444764	4
High	ENSECAP00000013023	CADPS HGNC Symbol|Ca++-dependent secretion activator [Source:HGNC Symbol;Acc:1426]|16|ENSECAG00000014486|ENSECAT00000016144	CADPS	0.244	0.000448116	17
High	ENSECAP00000005333	ADAM17 HGNC Symbol|ADAM metallopeptidase domain 17 [Source:HGNC Symbol;Acc:195]|15|ENSECAG00000005760|ENSECAT00000007332	ADAM17	0.24	0.00146541	4
High	ENSECAP00000015840	TIMP3 UniProtKB Gene Name|Equus caballus TIMP metallopeptidase inhibitor 3 (TIMP3), mRNA. [Source:RefSeq mRNA;Acc:NM_001081870]|28|ENSECAG00000018314|ENSECAT00000019359	TIMP3	0.233	0.000291625	8
High	ENSECAP00000016644	MFGE8 HGNC Symbol|milk fat globule-EGF factor 8 protein [Source:HGNC Symbol;Acc:7036]|1|ENSECAG00000018875|ENSECAT00000020285	MFGE8	0.223	0.000183805	14
High	ENSECAP00000002766	FTH1 UniProtKB Gene Name|Equus caballus ferritin, heavy polypeptide 1 (FTH1), mRNA. [Source:RefSeq mRNA;Acc:NM_001100413]|X|ENSECAG00000003925|ENSECAT00000003994	FTH1	0.22	0.00118371	8
High	ENSECAP00000012245	CNN1 HGNC Symbol|calponin 1, basic, smooth muscle [Source:HGNC Symbol;Acc:2155]|7|ENSECAG00000014489|ENSECAT00000015253	CNN1	0.209	0.0014515	8
High	ENSECAP00000022109	GLRX HGNC Symbol|glutaredoxin (thioltransferase) [Source:HGNC Symbol;Acc:4330]|14|ENSECAG00000024613|ENSECAT00000026497	GLRX	0.209	0.00185671	3
High	ENSECAP00000013202	EDIL3 HGNC Symbol|EGF-like repeats and discoidin I-like domains 3 [Source:HGNC Symbol;Acc:3173]|14|ENSECAG00000015388|ENSECAT00000016344	EDIL3	0.186	5.37494e-06	13
High	ENSECAP00000002190	AKAP5 HGNC Symbol|A kinase (PRKA) anchor protein 5 [Source:HGNC Symbol;Acc:375]|24|ENSECAG00000003230|ENSECAT00000003058	AKAP5	0.186	6.10694e-05	8
High	ENSECAP00000022803	ITGA2 HGNC Symbol|integrin, alpha 2 (CD49B, alpha 2 subunit of VLA-2 receptor) [Source:HGNC Symbol;Acc:6137]|21|ENSECAG00000010739|ENSECAT00000029128	ITGA2	0.185	1.45489e-06	30
High	ENSECAP00000015636	PDLIM3 HGNC Symbol|PDZ and LIM domain 3 [Source:HGNC Symbol;Acc:20767]|27|ENSECAG00000017896|ENSECAT00000019116	PDLIM3	0.151	1.98705e-07	8
High	ENSECAP00000017457	PDLIM2 HGNC Symbol|PDZ and LIM domain 2 (mystique) [Source:HGNC Symbol;Acc:13992]|2|ENSECAG00000019910|ENSECAT00000021208	PDLIM2	0.141	2.69487e-07	5
High	ENSECAP00000000602	TMEM119 HGNC Symbol|transmembrane protein 119 [Source:HGNC Symbol;Acc:27884]|8|ENSECAG00000000931|ENSECAT00000000756	TMEM119	0.126	1.70082e-05	2
High	ENSECAP00000000476	Uncharacterized protein [Source:UniProtKB/TrEMBL;Acc:F7C5K2]|10|ENSECAG00000000740|ENSECAT00000000607	ENSECAP00000000476	0.076	7.50419e-13	10
High	ENSECAP00000014798	C5orf15 HGNC Symbol|chromosome 5 open reading frame 15 [Source:HGNC Symbol;Acc:20656]|14|ENSECAG00000017207|ENSECAT00000018154	C5orf15	0.01	7.4294e-17	2
High	ENSECAP00000022611	CDK4 HGNC Symbol|cyclin-dependent kinase 4 [Source:HGNC Symbol;Acc:1773]|6|ENSECAG00000025015|ENSECAT00000027031	CDK4	0.01	7.4294e-17	2
High	ENSECAP00000022685	EEF1A2 HGNC Symbol|eukaryotic translation elongation factor 1 alpha 2 [Source:HGNC Symbol;Acc:3192]|22|ENSECAG00000025109|ENSECAT00000027117	EEF1A2	0.01	7.4294e-17	2
High	ENSECAP00000003871	FBXW9 HGNC Symbol|F-box and WD repeat domain containing 9 [Source:HGNC Symbol;Acc:28136]|7|ENSECAG00000005017|ENSECAT00000005497	FBXW9	0.01	7.4294e-17	2
High	ENSECAP00000018904	FGGY HGNC Symbol|FGGY carbohydrate kinase domain containing [Source:HGNC Symbol;Acc:25610]|2|ENSECAG00000021368|ENSECAT00000022848	FGGY	0.01	7.4294e-17	2
High	ENSECAP00000013918	GORASP1 HGNC Symbol|golgi reassembly stacking protein 1, 65kDa [Source:HGNC Symbol;Acc:16769]|16|ENSECAG00000016287|ENSECAT00000017167	GORASP1	0.01	7.4294e-17	2
High	ENSECAP00000012820	NR2C2AP HGNC Symbol|nuclear receptor 2C2-associated protein [Source:HGNC Symbol;Acc:30763]|21|ENSECAG00000015219|ENSECAT00000015902	NR2C2AP	0.01	7.4294e-17	2
High	ENSECAP00000010153	PNPLA2 HGNC Symbol|patatin-like phospholipase domain containing 2 [Source:HGNC Symbol;Acc:30802]|12|ENSECAG00000012411|ENSECAT00000012849	PNPLA2	0.01	7.4294e-17	2
High	ENSECAP00000010998	PPFIBP2 HGNC Symbol|PTPRF interacting protein, binding protein 2 (liprin beta 2) [Source:HGNC Symbol;Acc:9250]|7|ENSECAG00000012953|ENSECAT00000013821	PPFIBP2	0.01	7.4294e-17	2
High	ENSECAP00000023075	PTPRG HGNC Symbol|protein tyrosine phosphatase, receptor type, G [Source:HGNC Symbol;Acc:9671]|16|ENSECAG00000007607|ENSECAT00000029094	PTPRG	0.01	7.4294e-17	2
High	ENSECAP00000008599	SH3BGR HGNC Symbol|SH3 domain binding glutamic acid-rich protein [Source:HGNC Symbol;Acc:10822]|26|ENSECAG00000010747|ENSECAT00000011051	SH3BGR	0.01	7.4294e-17	2
High	ENSECAP00000009566	TMCC3 UniProtKB Gene Name|Uncharacterized protein [Source:UniProtKB/TrEMBL;Acc:F7AJN5]|28|ENSECAG00000011697|ENSECAT00000012141	TMCC3	0.01	7.4294e-17	2
High	ENSECAP00000013233	Uncharacterized protein [Source:UniProtKB/TrEMBL;Acc:F6VDJ7]|19|ENSECAG00000015387|ENSECAT00000016385	ENSECAP00000013233	0.01	7.4294e-17	2
High	ENSECAP00000015004	USP11 HGNC Symbol|ubiquitin specific peptidase 11 [Source:HGNC Symbol;Acc:12609]|X|ENSECAG00000016603|ENSECAT00000018394	USP11	0.01	7.4294e-17	2
High	ENSECAP00000008924	VPS37B HGNC Symbol|vacuolar protein sorting 37 homolog B (S. cerevisiae) [Source:HGNC Symbol;Acc:25754]|8|ENSECAG00000011048|ENSECAT00000011415	VPS37B	0.01	7.4294e-17	2
High	ENSECAP00000002734	BTD HGNC Symbol|biotinidase [Source:HGNC Symbol;Acc:1122]|16|ENSECAG00000003387|ENSECAT00000003941	BTD	0.01	7.4294e-17	3
High	ENSECAP00000018248	CDADC1 HGNC Symbol|cytidine and dCMP deaminase domain containing 1 [Source:HGNC Symbol;Acc:20299]|17|ENSECAG00000020688|ENSECAT00000022105	CDADC1	0.01	7.4294e-17	3
High	ENSECAP00000010146	CEP170 HGNC Symbol|centrosomal protein 170kDa [Source:HGNC Symbol;Acc:28920]|30|ENSECAG00000012163|ENSECAT00000012839	CEP170	0.01	7.4294e-17	3
High	ENSECAP00000000260	29 ENSECAG00000000140|ENSECAT00000000335	ENSECAP00000000260	0.01	7.4294e-17	3
High	ENSECAP00000008923	EPHB3 HGNC Symbol|EPH receptor B3 [Source:HGNC Symbol;Acc:3394]|19|ENSECAG00000009755|ENSECAT00000011414	EPHB3	0.01	7.4294e-17	3
High	ENSECAP00000005007	GDF6 HGNC Symbol|growth differentiation factor 6 [Source:HGNC Symbol;Acc:4221]|9|ENSECAG00000006902|ENSECAT00000006941	GDF6	0.01	7.4294e-17	3
High	ENSECAP00000001174	GPD1 HGNC Symbol|glycerol-3-phosphate dehydrogenase 1 (soluble) [Source:HGNC Symbol;Acc:4455]|6|ENSECAG00000001568|ENSECAT00000001556	GPD1	0.01	7.4294e-17	3
High	ENSECAP00000014345	MFN2 HGNC Symbol|mitofusin 2 [Source:HGNC Symbol;Acc:16877]|2|ENSECAG00000016296|ENSECAT00000017643	MFN2	0.01	7.4294e-17	3
High	ENSECAP00000005129	MPZL1 HGNC Symbol|myelin protein zero-like 1 [Source:HGNC Symbol;Acc:7226]|5|ENSECAG00000006964|ENSECAT00000007097	MPZL1	0.01	7.4294e-17	3
High	ENSECAP00000007064	OSCP1 HGNC Symbol|organic solute carrier partner 1 [Source:HGNC Symbol;Acc:29971]|2|ENSECAG00000008850|ENSECAT00000009302	OSCP1	0.01	7.4294e-17	3
High	ENSECAP00000009618	PID1 HGNC Symbol|phosphotyrosine interaction domain containing 1 [Source:HGNC Symbol;Acc:26084]|6|ENSECAG00000011829|ENSECAT00000012198	PID1	0.01	7.4294e-17	3
High	ENSECAP00000013077	PIK3C2A HGNC Symbol|phosphatidylinositol-4-phosphate 3-kinase, catalytic subunit type 2 alpha [Source:HGNC Symbol;Acc:8971]|7|ENSECAG00000014963|ENSECAT00000016205	PIK3C2A	0.01	7.4294e-17	3
High	ENSECAP00000009397	RUFY2 HGNC Symbol|RUN and FYVE domain containing 2 [Source:HGNC Symbol;Acc:19761]|1|ENSECAG00000011084|ENSECAT00000011962	RUFY2	0.01	7.4294e-17	3
High	ENSECAP00000010471	SPNS1 HGNC Symbol|spinster homolog 1 (Drosophila) [Source:HGNC Symbol;Acc:30621]|13|ENSECAG00000012372|ENSECAT00000013215	SPNS1	0.01	7.4294e-17	3
High	ENSECAP00000017888	TOMM34 HGNC Symbol|translocase of outer mitochondrial membrane 34 [Source:HGNC Symbol;Acc:15746]|22|ENSECAG00000020421|ENSECAT00000021700	TOMM34	0.01	7.4294e-17	3
High	ENSECAP00000017563	VPS52 UniProtKB Gene Name|Uncharacterized protein [Source:UniProtKB/TrEMBL;Acc:F7CG57]|20|ENSECAG00000019702|ENSECAT00000021335	VPS52	0.01	7.4294e-17	3
High	ENSECAP00000017012	WASH4P HGNC Symbol|WAS protein family homolog 4 pseudogene [Source:HGNC Symbol;Acc:14126]|6|ENSECAG00000019283|ENSECAT00000020712	WASH4P	0.01	7.4294e-17	3
High	ENSECAP00000012323	PDE5A HGNC Symbol|phosphodiesterase 5A, cGMP-specific [Source:HGNC Symbol;Acc:8784]|2|ENSECAG00000013957|ENSECAT00000015340	PDE5A	0.01	7.4294e-17	4
High	ENSECAP00000000077	AGA HGNC Symbol|aspartylglucosaminidase [Source:HGNC Symbol;Acc:318]|27|ENSECAG00000000085|ENSECAT00000000104	AGA	0.01	7.4294e-17	5
High	ENSECAP00000008915	MMP19 HGNC Symbol|matrix metallopeptidase 19 [Source:HGNC Symbol;Acc:7165]|6|ENSECAG00000010967|ENSECAT00000011406	MMP19	0.01	7.4294e-17	5
High	ENSECAP00000009874	CAP2 HGNC Symbol|CAP, adenylate cyclase-associated protein, 2 (yeast) [Source:HGNC Symbol;Acc:20039]|20|ENSECAG00000011524|ENSECAT00000012497	CAP2	0.01	7.4294e-17	7
