# Supplementary material for: Differential Expression of ARG1 and MRC2 in Retinal Müller Glial Cells During Autoimmune Uveitis
Source: Biomolecules. 2025 Feb 14;15(2):288. doi: 10.3390/biom15020288 (PMC11853277; doi:10.3390/biom15020288)
Supplement: Supplementary file 1 [file biomolecules-15-00288-s001.zip › Table S2_Fleischer_et_al_biomolecules3403378.xlsx]

## Sheet: Results_ERU_UP
Table S2: Pathway analysis of all differentiall abundant proteins with significantly higher abundance in the uveitic state (Ratio ERU/healthy > 2,0; adj. p. of ≤ 0.05). Over-representation of pathways was determined with hypergeometric distribution corrected for false discovery rate (FDR)/ adj. p-value ≤ 0.05 using the Benjamini-Hochberg correction. Over-represented pathways with connection to th…
A: Pathway identifier	B: Pathway name	C: Entities found	D: Entities total	E: Entities pValue	F: Entities adj. p /FDR	G: Reactions total	H: Reactions ratio	I: Submitted entities found
R-HSA-72163	mRNA Splicing - Major Pathway	43	213	1.11022e-16	2.06501e-14	11	0.000720792	RBM25;DDX5;RBM8A;SRSF1;EIF4A3;HNRNPU;PPWD1;HNRNPR;PRPF19;CCAR1;EFTUD2;SART1;SNRPD2;SNRPD1;TRA2B;CWC22;DHX15;DHX38;SAP18;SNRPD3;HNRNPA3;ALYREF;CWC15;MAGOHB;U2SURP;HNRNPL;HNRNPM;MFAP1;HNRNPH1;SNRPG;HNRNPD;ACIN1;SRSF3;SRSF4;RNPS1;SNRPF;PPIG;SRSF6;SRSF7;RBMX;SNRPA;SRSF9
R-HSA-72172	mRNA Splicing	43	224	1.11022e-16	2.06501e-14	16	0.00104842	RBM25;DDX5;RBM8A;SRSF1;EIF4A3;HNRNPU;PPWD1;HNRNPR;PRPF19;CCAR1;EFTUD2;SART1;SNRPD2;SNRPD1;TRA2B;CWC22;DHX15;DHX38;SAP18;SNRPD3;HNRNPA3;ALYREF;CWC15;MAGOHB;U2SURP;HNRNPL;HNRNPM;MFAP1;HNRNPH1;SNRPG;HNRNPD;ACIN1;SRSF3;SRSF4;RNPS1;SNRPF;PPIG;SRSF6;SRSF7;RBMX;SNRPA;SRSF9
R-HSA-72203	Processing of Capped Intron-Containing Pre-mRNA	45	299	1.11022e-16	2.06501e-14	35	0.00229343	DDX5;RBM25;RBM8A;EIF4A3;SRSF1;HNRNPU;PPWD1;HNRNPR;PRPF19;CCAR1;EFTUD2;SART1;SNRPD2;SNRPD1;TRA2B;CWC22;DHX15;SAP18;DHX38;SNRPD3;CHTOP;HNRNPA3;ALYREF;THOC2;CWC15;MAGOHB;U2SURP;HNRNPL;HNRNPM;MFAP1;HNRNPH1;HNRNPD;SNRPG;ACIN1;SRSF3;RNPS1;SRSF4;SNRPF;PPIG;SRSF6;RBMX;SRSF7;SNRPA;SRSF9
R-HSA-8953854	Metabolism of RNA	71	826	1.11022e-16	2.06501e-14	200	0.0131053	RBM28;RBM25;WDR3;EIF4A3;HNRNPU;PPWD1;HNRNPR;PRPF19;ELAVL1;CCAR1;RRP9;EFTUD2;FBL;SART1;SNRPD2;SNRPD1;CWC22;DHX15;SNRPD3;PUS1;THOC2;UTP18;FTSJ3;GNL3;EBNA1BP2;CIRH1A;HNRNPH1;DKC1;NHP2;SNRPG;SRSF3;SRSF4;SNRPF;PPIG;SRSF6;SRSF7;SNRPA;SRSF9;DDX5;RBM8A;NOP2;SRSF1;DDX21;RRP7A;TRA2B;GAR1;SAP18;DHX38;UTP20;CHTOP;HNRNPA3;UTP3;KRR1;WDR18;ALYREF;CWC15;WDR12;MAGOHB;U2SURP;HNRNPL;HNRNPM;MFAP1;HNRNPD;ACIN1;RNPS1;…
R-HSA-73856	RNA Polymerase II Transcription Termination	17	69	1.00475e-13	1.49708e-11	4	0.000262106	CHTOP;RBM8A;ALYREF;EIF4A3;SRSF1;THOC2;MAGOHB;SNRPG;DHX38;SRSF3;SRSF4;RNPS1;SNRPF;SNRPD3;SRSF6;SRSF7;SRSF9
R-HSA-72187	mRNA 3'-end processing	14	60	3.13352e-11	3.88556e-09	3	0.00019658	CHTOP;RBM8A;ALYREF;EIF4A3;SRSF1;THOC2;MAGOHB;DHX38;SRSF3;SRSF4;RNPS1;SRSF6;SRSF7;SRSF9
R-HSA-159236	Transport of Mature mRNA derived from an Intron-Containing Transcript	14	81	1.44771e-09	1.53457e-07	4	0.000262106	CHTOP;RBM8A;ALYREF;EIF4A3;SRSF1;THOC2;MAGOHB;DHX38;SRSF3;SRSF4;RNPS1;SRSF6;SRSF7;SRSF9
R-HSA-6790901	rRNA modification in the nucleus and cytosol	13	71	2.85347e-09	2.65372e-07	8	0.000524212	UTP3;KRR1;WDR3;NOP2;UTP18;RRP9;RRP7A;FBL;CIRH1A;DKC1;GAR1;NHP2;UTP20
R-HSA-72202	Transport of Mature Transcript to Cytoplasm	14	90	5.40429e-09	4.48556e-07	13	0.000851845	CHTOP;RBM8A;ALYREF;EIF4A3;SRSF1;THOC2;MAGOHB;DHX38;SRSF3;SRSF4;RNPS1;SRSF6;SRSF7;SRSF9
R-HSA-8868773	rRNA processing in the nucleus and cytosol	20	207	9.51437e-09	7.04063e-07	15	0.000982898	RBM28;UTP3;KRR1;WDR18;WDR3;NOP2;DDX21;WDR12;UTP18;GNL3;FTSJ3;RRP9;RRP7A;FBL;EBNA1BP2;CIRH1A;DKC1;GAR1;NHP2;UTP20
R-HSA-69306	DNA Replication	17	171	8.37142e-08	5.42018e-06	73	0.00478343	FEN1;RFC3;PCNA;MCM7;HIST1H3J;HIST1H2BJ;H3F3A;H2AFV;HIST2H4B;HIST2H3A;CDH1;MCM3;MCM4;MCM6;ANAPC1;MCM2
R-HSA-69190	DNA strand elongation	9	38	9.50908e-08	5.42018e-06	15	0.000982898	FEN1;RFC3;PCNA;MCM7;MCM3;MCM4;MCM6;MCM2
R-HSA-72312	rRNA processing	20	245	1.41742e-07	7.33456e-06	21	0.00137606	RBM28;UTP3;KRR1;WDR18;WDR3;NOP2;DDX21;WDR12;UTP18;GNL3;FTSJ3;RRP9;RRP7A;FBL;EBNA1BP2;CIRH1A;DKC1;GAR1;NHP2;UTP20
R-HSA-1640170	Cell Cycle	37	722	1.49685e-07	7.33456e-06	457	0.0299456	FEN1;PCNA;MCM7;HIST1H3J;HIST1H2BJ;NCAPG;RSF1;SMC3;LMNB1;SMC2;DSN1;HIST2H4B;SUMO1;CDH1;LMNA;GAR1;RFC3;NPM1;H3F3A;H2AFV;SMC1A;HIST2H3A;DKC1;INCENP;MCM3;NHP2;CDK1;MCM4;NCAPD2;MCM6;ANAPC1;SPC25;MCM2
R-HSA-68867	Assembly of the pre-replicative complex	13	103	2.05544e-07	9.45501e-06	23	0.00150711	MCM7;HIST1H3J;HIST1H2BJ;H3F3A;H2AFV;HIST2H4B;HIST2H3A;CDH1;MCM3;MCM4;MCM6;ANAPC1;MCM2
R-HSA-69278	Cell Cycle, Mitotic	32	583	2.53885e-07	1.0917e-05	357	0.023393	FEN1;PCNA;MCM7;HIST1H3J;HIST1H2BJ;NCAPG;SMC3;LMNB1;SMC2;DSN1;HIST2H4B;SUMO1;CDH1;LMNA;RFC3;H3F3A;H2AFV;SMC1A;HIST2H3A;INCENP;MCM3;CDK1;MCM4;NCAPD2;MCM6;ANAPC1;SPC25;MCM2
R-HSA-69002	DNA Replication Pre-Initiation	13	121	1.21824e-06	4.99477e-05	32	0.00209685	MCM7;HIST1H3J;HIST1H2BJ;H3F3A;H2AFV;HIST2H4B;HIST2H3A;CDH1;MCM3;MCM4;MCM6;ANAPC1;MCM2
R-HSA-6791226	Major pathway of rRNA processing in the nucleolus and cytosol	16	189	1.61218e-06	5.9792e-05	7	0.000458686	RBM28;UTP3;KRR1;WDR18;WDR3;DDX21;WDR12;UTP18;GNL3;FTSJ3;RRP9;RRP7A;FBL;EBNA1BP2;CIRH1A;UTP20
R-HSA-72165	mRNA Splicing - Minor Pathway	9	54	1.70834e-06	5.9792e-05	5	0.000327633	EFTUD2;SNRPD2;SNRPD1;SRSF1;SNRPG;SNRPF;SNRPD3;SRSF6;SRSF7
R-HSA-75153	Apoptotic execution phase	9	54	1.70834e-06	5.9792e-05	57	0.00373501	CDH1;LMNA;HMGB2;ACIN1;VIM;HIST1H1A;PLEC;HIST1H1C;LMNB1
R-HSA-913531	Interferon Signaling	24	404	2.2982e-06	7.58405e-05	125	0.00819081	NPM1;EIF4A3;IFI44;IFIT4;ISG15;IFIT1;ILF2;IFI44L;IFIH1;SUMO1;OAS2;TRIM3;CDK1;HLA-DRA;GBP2;HLA-DRB1
R-HSA-73886	Chromosome Maintenance	13	135	3.96094e-06	0.00012675	38	0.00249001	FEN1;RFC3;NPM1;PCNA;HIST2H4B;HIST1H2BJ;DKC1;H3F3A;GAR1;NHP2;H2AFV;RSF1
R-HSA-176974	Unwinding of DNA	5	12	4.93487e-06	0.000143111	4	0.000262106	MCM7;MCM3;MCM4;MCM6;MCM2
R-HSA-73728	RNA Polymerase I Promoter Opening	7	33	5.26354e-06	0.000147379	2	0.000131053	HIST2H4B;HIST2H3A;HIST1H3J;HIST1H2BJ;H3F3A;MBD2;H2AFV
R-HSA-157579	Telomere Maintenance	11	108	1.31358e-05	0.000354667	34	0.0022279	FEN1;RFC3;PCNA;HIST2H4B;HIST1H2BJ;DKC1;H3F3A;GAR1;NHP2;H2AFV
R-HSA-2299718	Condensation of Prophase Chromosomes	8	54	1.496e-05	0.000383248	10	0.000655265	HIST2H4B;HIST2H3A;HIST1H3J;HIST1H2BJ;H3F3A;CDK1;H2AFV;SMC2
R-HSA-176187	Activation of ATR in response to replication stress	7	39	1.53299e-05	0.000383248	9	0.000589739	RFC3;MCM7;MCM3;MCM4;MCM6;MCM2
R-HSA-1500620	Meiosis	10	93	2.05721e-05	0.00049373	16	0.00104842	HIST2H4B;HIST2H3A;HIST1H3J;HIST1H2BJ;H3F3A;LMNA;H2AFV;SMC3;SMC1A;LMNB1
R-HSA-69239	Synthesis of DNA	11	119	3.15713e-05	0.000694568	27	0.00176922	FEN1;RFC3;PCNA;MCM7;CDH1;MCM3;MCM4;MCM6;ANAPC1;MCM2
R-HSA-69242	S Phase	13	166	3.39129e-05	0.000712171	55	0.00360396	FEN1;RFC3;PCNA;MCM7;CDH1;MCM3;MCM4;MCM6;SMC3;SMC1A;ANAPC1;MCM2
R-HSA-5250924	B-WICH complex positively regulates rRNA expression	8	61	3.52391e-05	0.000740021	3	0.00019658	HIST2H4B;HIST2H3A;MYBBP1A;HIST1H3J;HIST1H2BJ;H3F3A;H2AFV;DDX21
R-HSA-2559583	Cellular Senescence	14	199	5.36148e-05	0.0010723	90	0.00589739	HIST1H3J;HIST1H2BJ;H3F3A;HMGA1;H2AFV;LMNB1;HIST2H4B;HIST2H3A;CDH1;AGO1;HIST1H1A;ANAPC1;HIST1H1C
R-HSA-5334118	DNA methylation	6	35	8.034e-05	0.0016068	7	0.000458686	HIST2H4B;HIST2H3A;HIST1H3J;HIST1H2BJ;H3F3A;H2AFV
R-HSA-68875	Mitotic Prophase	11	134	8.99626e-05	0.00170929	34	0.0022279	HIST2H4B;HIST2H3A;HIST1H3J;HIST1H2BJ;H3F3A;LMNA;CDK1;H2AFV;LMNB1;SMC2
R-HSA-111465	Apoptotic cleavage of cellular proteins	6	38	0.000125277	0.00238027	38	0.00249001	CDH1;LMNA;ACIN1;VIM;PLEC;LMNB1
R-HSA-9022692	Regulation of MECP2 expression and activity	6	39	0.000144028	0.0025925	14	0.000917371	MECP2;AGO1
R-HSA-68616	Assembly of the ORC complex at the origin of replication	6	39	0.000144028	0.0025925	11	0.000720792	HIST2H4B;HIST2H3A;HIST1H3J;HIST1H2BJ;H3F3A;H2AFV
R-HSA-8936459	RUNX1 regulates genes involved in megakaryocyte differentiation and platelet function	8	76	0.000158858	0.00270059	33	0.00216237	HIST2H4B;HIST2H3A;HIST1H3J;HIST1H2BJ;AGO1;H3F3A;H2AFV
R-HSA-68886	M Phase	20	403	0.000184474	0.00301067	96	0.00629054	HIST1H3J;HIST1H2BJ;H3F3A;H2AFV;NCAPG;SMC3;SMC1A;LMNB1;SMC2;DSN1;HIST2H3A;HIST2H4B;SUMO1;INCENP;LMNA;CDK1;NCAPD2;ANAPC1;SPC25
R-HSA-9843970	Regulation of endogenous retroelements by the Human Silencing Hub (HUSH) complex	6	41	0.000188167	0.00301067	8	0.000524212	HIST2H4B;HIST2H3A;HIST1H3J;HIST1H2BJ;H3F3A;H2AFV
R-HSA-5250913	Positive epigenetic regulation of rRNA expression	8	79	0.000205865	0.00329383	7	0.000458686	HIST2H4B;HIST2H3A;MYBBP1A;HIST1H3J;HIST1H2BJ;H3F3A;H2AFV;DDX21
R-HSA-427413	NoRC negatively regulates rRNA expression	8	79	0.000205865	0.00329383	7	0.000458686	HIST2H4B;HIST2H3A;HIST1H3J;HIST1H2BJ;H3F3A;MBD2;SAP18;H2AFV
R-HSA-212300	PRC2 methylates histones and DNA	6	43	0.000242349	0.00347212	4	0.000262106	HIST2H4B;HIST2H3A;HIST1H3J;HIST1H2BJ;H3F3A;H2AFV
R-HSA-1221632	Meiotic synapsis	7	61	0.00024329	0.00347212	6	0.000393159	HIST2H4B;HIST1H2BJ;LMNA;H2AFV;SMC3;SMC1A;LMNB1
R-HSA-2514853	Condensation of Prometaphase Chromosomes	4	15	0.000248008	0.00347212	4	0.000262106	CDK1;NCAPG;NCAPD2;SMC2
R-HSA-427359	SIRT1 negatively regulates rRNA expression	6	44	0.000273682	0.00383155	5	0.000327633	HIST2H4B;HIST2H3A;HIST1H3J;HIST1H2BJ;H3F3A;H2AFV
R-HSA-9018519	Estrogen-dependent gene expression	11	153	0.000278911	0.0038345	66	0.00432475	DDX5;HIST2H4B;HIST2H3A;HIST1H3J;HIST1H2BJ;AGO1;H3F3A;H2AFV;SMC3;SMC1A
R-HSA-909733	Interferon alpha/beta signaling	10	129	0.000292685	0.0038345	25	0.00163816	OAS2;IFIT4;ISG15;GBP2;IFIT1
R-HSA-3214815	HDACs deacetylate histones	7	63	0.000294961	0.0038345	5	0.000327633	HIST2H4B;HIST2H3A;HIST1H3J;HIST1H2BJ;HIST2H2AB;SAP18;HIST2H2BF
R-HSA-3108232	SUMO E3 ligases SUMOylate target proteins	12	184	0.00035715	0.00464295	132	0.0086495	DDX5;NPM1;PCNA;HIST2H4B;PARP1;SUMO1;INCENP;MBD2;TOP1;SMC3;SAFB;SMC1A
R-HSA-427389	ERCC6 (CSB) and EHMT2 (G9a) positively regulate rRNA expression	6	47	0.000387107	0.00503239	4	0.000262106	HIST2H4B;HIST2H3A;HIST1H3J;HIST1H2BJ;H3F3A;H2AFV
R-HSA-2559584	Formation of Senescence-Associated Heterochromatin Foci (SAHF)	4	17	0.000396737	0.00503371	2	0.000131053	HMGA1;HIST1H1A;LMNB1;HIST1H1C
R-HSA-5250941	Negative epigenetic regulation of rRNA expression	8	88	0.000419476	0.00503371	12	0.000786318	HIST2H4B;HIST2H3A;HIST1H3J;HIST1H2BJ;H3F3A;MBD2;SAP18;H2AFV
R-HSA-180786	Extension of Telomeres	7	67	0.00042468	0.00509617	28	0.00183474	RFC3;FEN1;PCNA;DKC1;GAR1;NHP2
R-HSA-9821002	Chromatin modifications during the maternal to zygotic transition (MZT)	6	48	0.000432117	0.0051854	12	0.000786318	HIST2H4B;HIST2H3A;HIST1H3J;HIST1H2BJ;H3F3A;H2AFV
R-HSA-5625886	Activated PKN1 stimulates transcription of AR (androgen receptor) regulated genes KLK2 and KLK3	6	48	0.000432117	0.0051854	11	0.000720792	HIST2H4B;HIST2H3A;HIST1H3J;HIST1H2BJ;H3F3A;H2AFV
R-HSA-110373	Resolution of AP sites via the multiple-nucleotide patch replacement pathway	5	32	0.000483046	0.00534062	19	0.001245	RFC3;FEN1;PCNA;PARP1
R-HSA-2559582	Senescence-Associated Secretory Phenotype (SASP)	8	90	0.000485511	0.00534062	22	0.00144158	HIST2H4B;HIST2H3A;HIST1H3J;HIST1H2BJ;CDH1;H3F3A;H2AFV;ANAPC1
R-HSA-2990846	SUMOylation	12	193	0.000542339	0.00596573	141	0.00923924	DDX5;NPM1;PCNA;HIST2H4B;PARP1;SUMO1;INCENP;MBD2;TOP1;SMC3;SAFB;SMC1A
R-HSA-2559586	DNA Damage/Telomere Stress Induced Senescence	7	70	0.000549053	0.00603958	18	0.00117948	HIST2H4B;HIST1H2BJ;HMGA1;H2AFV;HIST1H1A;LMNB1;HIST1H1C
R-HSA-69481	G2/M Checkpoints	10	140	0.000549783	0.00604761	24	0.00157264	RFC3;HIST2H4B;MCM7;HIST1H2BJ;MCM3;CDK1;MCM4;MCM6;MCM2
R-HSA-9710421	Defective pyroptosis	6	51	0.000591995	0.00651195	3	0.00019658	HIST2H4B;HIST2H3A;HIST1H3J;HIST1H2BJ;H3F3A;H2AFV
R-HSA-3214858	RMTs methylate histone arginines	6	52	0.00065439	0.0065439	22	0.00144158	HIST2H4B;HIST2H3A;HIST1H3J;HIST2H2AB;H2AFV
R-HSA-1474165	Reproduction	10	146	0.00075508	0.0075508	44	0.00288317	HIST2H4B;HIST2H3A;HIST1H3J;HIST1H2BJ;H3F3A;LMNA;H2AFV;SMC3;SMC1A;LMNB1
R-HSA-9022534	Loss of MECP2 binding ability to 5hmC-DNA	2	2	0.000755371	0.00755371	1	6.55265e-05	MECP2
R-HSA-9645723	Diseases of programmed cell death	8	97	0.000786018	0.00786018	37	0.00242448	HIST2H4B;HIST2H3A;HIST1H3J;HIST1H2BJ;H3F3A;LMNA;H2AFV;LMNB1
R-HSA-8869496	TFAP2A acts as a transcriptional repressor during retinoic acid induced cell differentiation	3	9	0.000809373	0.00805428	7	0.000458686	NPM1;NOP2
R-HSA-68962	Activation of the pre-replicative complex	5	36	0.000816729	0.00805428	9	0.000589739	MCM7;MCM3;MCM4;MCM6;MCM2
R-HSA-73884	Base Excision Repair	8	99	0.00089492	0.00805428	107	0.00701134	RFC3;FEN1;PCNA;HIST2H4B;PARP1;HIST1H2BJ;H2AFV
R-HSA-877300	Interferon gamma signaling	11	177	0.000917534	0.00825781	23	0.00150711	SUMO1;OAS2;TRIM3;HLA-DRA;GBP2;HLA-DRB1
R-HSA-1912408	Pre-NOTCH Transcription and Translation	8	100	0.000953733	0.0085836	37	0.00242448	HIST2H4B;HIST2H3A;HIST1H3J;HIST1H2BJ;AGO1;H3F3A;H2AFV
R-HSA-69620	Cell Cycle Checkpoints	14	266	0.000971561	0.00874405	56	0.00366948	RFC3;MCM7;HIST1H2BJ;DSN1;HIST2H4B;INCENP;MCM3;CDK1;MCM4;MCM6;ANAPC1;SPC25;MCM2
R-HSA-1912422	Pre-NOTCH Expression and Processing	9	125	0.000973967	0.0087657	47	0.00307975	HIST2H4B;HIST2H3A;HIST1H3J;HIST1H2BJ;AGO1;H3F3A;ATP2A3;H2AFV
R-HSA-9909505	Modulation of host responses by IFN-stimulated genes	4	22	0.00103036	0.00927321	6	0.000393159	IFIH1;IFI44;ISG15;IFI44L
R-HSA-111367	SLBP independent Processing of Histone Pre-mRNAs	3	10	0.00109425	0.00969682	2	0.000131053	SNRPG;SNRPF;SNRPD3
R-HSA-5578749	Transcriptional regulation by small RNAs	7	80	0.00118483	0.00969682	5	0.000327633	HIST2H4B;HIST2H3A;HIST1H3J;HIST1H2BJ;AGO1;H3F3A;H2AFV
R-HSA-5651801	PCNA-Dependent Long Patch Base Excision Repair	4	23	0.0012121	0.00969682	6	0.000393159	RFC3;FEN1;PCNA
R-HSA-4419969	Depolymerization of the Nuclear Lamina	4	23	0.0012121	0.00969682	6	0.000393159	LMNA;CDK1;LMNB1
R-HSA-912446	Meiotic recombination	6	59	0.00124577	0.00996616	10	0.000655265	HIST2H4B;HIST2H3A;HIST1H3J;HIST1H2BJ;H3F3A;H2AFV
R-HSA-69052	Switching of origins to a post-replicative state	7	81	0.00127128	0.0101702	10	0.000655265	MCM7;CDH1;MCM3;MCM4;MCM6;ANAPC1;MCM2
R-HSA-73772	RNA Polymerase I Promoter Escape	6	60	0.00135573	0.0108459	2	0.000131053	HIST2H4B;HIST2H3A;HIST1H3J;HIST1H2BJ;H3F3A;H2AFV
R-HSA-77588	SLBP Dependent Processing of Replication-Dependent Histone Pre-mRNAs	3	11	0.00143548	0.0114838	3	0.00019658	SNRPG;SNRPF;SNRPD3
R-HSA-73854	RNA Polymerase I Promoter Clearance	7	84	0.00156055	0.0124844	10	0.000655265	HIST2H4B;HIST2H3A;HIST1H3J;HIST1H2BJ;H3F3A;MBD2;H2AFV
R-HSA-352238	Breakdown of the nuclear lamina	2	3	0.00167762	0.0132324	3	0.00019658	LMNA;LMNB1
R-HSA-73864	RNA Polymerase I Transcription	7	86	0.00178022	0.0132324	14	0.000917371	HIST2H4B;HIST2H3A;HIST1H3J;HIST1H2BJ;H3F3A;MBD2;H2AFV
R-HSA-69186	Lagging Strand Synthesis	4	26	0.00189035	0.0132324	11	0.000720792	RFC3;FEN1;PCNA
R-HSA-3899300	SUMOylation of transcription cofactors	5	44	0.00196174	0.0137322	27	0.00176922	NPM1;DDX5;SUMO1;MBD2;SAFB
R-HSA-2559580	Oxidative Stress Induced Senescence	8	113	0.00204	0.01428	40	0.00262106	HIST2H4B;HIST2H3A;HIST1H3J;HIST1H2BJ;AGO1;H3F3A;H2AFV
R-HSA-69206	G1/S Transition	9	140	0.00209664	0.0146765	61	0.00399712	PCNA;MCM7;MCM3;CDK1;MCM4;MCM6;MCM2
R-HSA-2995383	Initiation of Nuclear Envelope (NE) Reformation	4	27	0.00216497	0.0151548	7	0.000458686	LMNA;CDK1;LMNB1
R-HSA-201722	Formation of the beta-catenin:TCF transactivating complex	6	66	0.00217885	0.015252	13	0.000851845	HIST2H4B;HIST2H3A;HIST1H3J;HIST1H2BJ;H3F3A;H2AFV
R-HSA-140342	Apoptosis induced DNA fragmentation	3	13	0.00230181	0.0161127	12	0.000786318	HMGB2;HIST1H1A;HIST1H1C
R-HSA-9845323	Regulation of endogenous retroelements by Piwi-interacting RNAs (piRNAs)	6	68	0.00252312	0.0176619	2	0.000131053	HIST2H4B;HIST2H3A;HIST1H3J;HIST1H2BJ;H3F3A;H2AFV
R-HSA-211000	Gene Silencing by RNA	8	119	0.00279191	0.0195434	40	0.00262106	HIST2H4B;HIST2H3A;HIST1H3J;HIST1H2BJ;AGO1;H3F3A;H2AFV
R-HSA-73933	Resolution of Abasic Sites (AP sites)	5	48	0.00284492	0.0199145	43	0.00281764	RFC3;FEN1;PCNA;PARP1
R-HSA-9616222	Transcriptional regulation of granulopoiesis	6	70	0.00290673	0.0203471	27	0.00176922	HIST2H4B;HIST2H3A;HIST1H3J;HIST1H2BJ;H3F3A;H2AFV
R-HSA-9821993	Replacement of protamines by nucleosomes in the male pronucleus	4	30	0.00315178	0.0220624	6	0.000393159	HIST2H4B;HIST1H2BJ;H3F3A;SRPK1
R-HSA-69109	Leading Strand Synthesis	3	16	0.00410939	0.0246564	4	0.000262106	RFC3;PCNA
R-HSA-69091	Polymerase switching	3	16	0.00410939	0.0246564	4	0.000262106	RFC3;PCNA
R-HSA-606279	Deposition of new CENPA-containing nucleosomes at the centromere	5	53	0.0043145	0.025887	4	0.000262106	NPM1;HIST2H4B;HIST1H2BJ;H2AFV;RSF1
R-HSA-774815	Nucleosome assembly	5	53	0.0043145	0.025887	4	0.000262106	NPM1;HIST2H4B;HIST1H2BJ;H2AFV;RSF1
R-HSA-9022538	Loss of MECP2 binding ability to 5mC-DNA	2	5	0.00454063	0.0272438	2	0.000131053	MECP2
R-HSA-9843940	Regulation of endogenous retroelements by KRAB-ZFP proteins	6	78	0.00488901	0.029334	7	0.000458686	HIST2H4B;HIST2H3A;HIST1H3J;HIST1H2BJ;H3F3A;H2AFV
R-HSA-5625740	RHO GTPases activate PKNs	6	79	0.00519287	0.0311572	20	0.00131053	HIST2H4B;HIST2H3A;HIST1H3J;HIST1H2BJ;H3F3A;H2AFV
R-HSA-5656169	Termination of translesion DNA synthesis	4	35	0.00541031	0.0324619	9	0.000589739	RFC3;PCNA;ISG15
R-HSA-9725371	Nuclear events stimulated by ALK signaling in cancer	5	56	0.00541932	0.0325159	32	0.00209685	MECP2;NPM1;AGO1
R-HSA-8939211	ESR-mediated signaling	12	257	0.00561344	0.0336807	114	0.00747002	DDX5;HIST2H4B;HIST2H3A;HIST1H3J;HIST1H2BJ;CAV2;AGO1;H3F3A;H2AFV;SMC3;SMC1A
R-HSA-453279	Mitotic G1 phase and G1/S transition	9	164	0.00581724	0.0349034	101	0.00661818	PCNA;MCM7;MCM3;CDK1;MCM4;MCM6;MCM2
R-HSA-9816359	Maternal to zygotic transition (MZT)	8	137	0.00638649	0.0359118	46	0.00301422	HIST2H4B;HIST2H3A;HIST1H3J;HIST1H2BJ;H3F3A;EIF4A3;H2AFV;SRPK1
R-HSA-9022927	MECP2 regulates transcription of genes involved in GABA signaling	2	6	0.00645439	0.0359118	4	0.000262106	MECP2
R-HSA-110312	Translesion synthesis by REV1	3	19	0.00659042	0.0359118	5	0.000327633	RFC3;PCNA
R-HSA-1538133	G0 and Early G1	4	38	0.00718237	0.0359118	27	0.00176922	PCNA;CDK1
R-HSA-68949	Orc1 removal from chromatin	5	60	0.00718482	0.0359241	4	0.000262106	MCM7;MCM3;MCM4;MCM6;MCM2
R-HSA-5656121	Translesion synthesis by POLI	3	20	0.00757704	0.0378852	3	0.00019658	RFC3;PCNA
R-HSA-68882	Mitotic Anaphase	11	236	0.00793759	0.0396879	32	0.00209685	DSN1;SUMO1;INCENP;LMNA;CDK1;SMC3;SMC1A;ANAPC1;SPC25;LMNB1
R-HSA-2555396	Mitotic Metaphase and Anaphase	11	237	0.00817548	0.0408774	33	0.00216237	DSN1;SUMO1;INCENP;LMNA;CDK1;SMC3;SMC1A;ANAPC1;SPC25;LMNB1
R-HSA-9754678	SARS-CoV-2 modulates host translation machinery	5	62	0.0082029	0.0410145	6	0.000393159	SNRPD2;SNRPD1;SNRPG;SNRPF;SNRPD3
R-HSA-5655862	Translesion synthesis by POLK	3	21	0.00864632	0.0432316	3	0.00019658	RFC3;PCNA
R-HSA-9022535	Loss of phosphorylation of MECP2 at T308	2	7	0.00867231	0.0433616	1	6.55265e-05	MECP2
R-HSA-426496	Post-transcriptional silencing by small RNAs	2	7	0.00867231	0.0433616	3	0.00019658	AGO1
R-HSA-5619507	Activation of HOX genes during differentiation	7	116	0.00883472	0.0441736	43	0.00281764	HIST2H4B;HIST2H3A;HIST1H3J;HIST1H2BJ;H3F3A;H2AFV;CTCF
R-HSA-5617472	Activation of anterior HOX genes in hindbrain development during early embryogenesis	7	116	0.00883472	0.0441736	43	0.00281764	HIST2H4B;HIST2H3A;HIST1H3J;HIST1H2BJ;H3F3A;H2AFV;CTCF
R-HSA-5696400	Dual Incision in GG-NER	4	41	0.00930022	0.0465011	3	0.00019658	RFC3;PCNA;PARP1

## Sheet: Result_Healthy_UP
Table S2: Pathway analysis of all differentiall abundant proteins with significantly higher abundance in the healthy state (Ratio healthy/ERU > 2,0; adj. p. of ≤ 0.05). Over-representation of pathways was determined with hypergeometric distribution corrected for false discovery rate (FDR)/ adj. p-value ≤ 0.05 using the Benjamini-Hochberg correction. Over-represented pathways with connection to th…
A: Pathway identifier	B: Pathway name	C: Entities found	D: Entities total	E: Entities pValue	F: Entities adj. p /FDR	G: Reactions total	H: Reactions ratio	I: Submitted entities found
R-HSA-9926550	Regulation of MITF-M-dependent genes involved in extracellular matrix, focal adhesion and epithelial-to-mesenchymal transition	6	23	1.3431e-07	7.23931e-05	22	0.00144158	ITGA2;SERPINE1;EDIL3
R-HSA-9856651	MITF-M-dependent gene expression	9	168	4.67408e-05	0.0125733	113	0.0074045	ASAH1;ITGA2;SERPINE1;MAPK14;EDIL3
R-HSA-6798695	Neutrophil degranulation	15	478	7.7684e-05	0.0139054	10	0.000655265	CD63;SERPINB1;ASAH1;GAA;MAPK14;GNS;PLAU;FTH1;CAT;ITGAX;CYSTM1;ITGAV;S100P;AGA;FTL
R-HSA-3000170	Syndecan interactions	4	29	0.000206836	0.027716	15	0.000982898	ITGB5;ITGA2;ITGAV;THBS1
